# Supplementary material for: (4-Chloro­benzoyl)(2-eth­oxy-7-methoxy­naphthalen-1-yl)methanone
Source: Acta Crystallogr Sect E Struct Rep Online. 2009 Feb 18;65(Pt 3):o543. doi: 10.1107/S1600536809004796 (PMC2968497; doi:10.1107/S1600536809004796)
Supplement: Supplementary file 1 [file e-65-0o543-sup1.cif]

##############################################################################
###                                                                        ###
###        Electronic paper (Acta Crystallographica Section E)             ###
###                                                                        ###
##############################################################################
#                                                                            #
# This CIF contains the data in a paper accepted for publication in Acta     #
# Crystallographica Section E. It conforms to the requirements of Notes      #
# for Authors for Section E, and has been peer reviewed under the auspices   #
# of the IUCr Commission on Journals.                                        #
#                                                                            #
# Full details of the Crystallographic Information File format               #
# are given in the paper "The Crystallographic Information File (CIF):       #
# a New Standard Archive File for Crystallography" by S. R. Hall, F. H.      #
# Allen and I. D. Brown [Acta Cryst. (1991), A47, 655-685].                  #
#                                                                            #
# The current version of the core CIF dictionary is obtainable from          #
# ftp://ftp.iucr.org/pub/cif_core.dic. The current version number is 2.4.    #
#                                                                            #
# Software is freely available for graphical display of the structure(s) in  #
# this CIF.  For information consult the CIF home page http://www.iucr.org/  #
# cif/home.html                                                              #
#                                                                            #
# This file may be used for bona fide research purposes within the           #
# scientific community so long as proper attribution is given to the journal # 
# article from which it was obtained.                                        #
#                                                                            #
##############################################################################
                                             
data_global
_audit_creation_method     SHELXL-97
_journal_date_recd_electronic     2009-01-05
_journal_date_accepted     2009-02-10
_journal_name_full     'Acta Crystallographica, Section E'
_journal_year     2009
_journal_volume     65
_journal_issue      3
_journal_page_first     o543
_journal_page_last     o543
_journal_paper_category     QO
_journal_coeditor_code     BI2344
_publ_contact_author_name
;
Prof. Noriyuki Yonezawa
;
_publ_contact_author_address
;
Department of Organic and Polymer Materials Chemistry
Tokyo University of Agriculture & Technology
2-24-16 Naka-machi
Koganei
Tokyo 184-8588
Japan
;
_publ_contact_author_email     yonezawa@cc.tuat.ac.jp
_publ_contact_author_fax
;
+81-42-388-7291
;
_publ_contact_author_phone
;
+81-42-388-7053
;
_publ_section_title
;
(4-Chlorobenzoyl)(2-ethoxy-7-methoxynaphthalen-1-yl)methanone
;
loop_
    _publ_author_name
    _publ_author_footnote
    _publ_author_address
    'Mitsui, Ryosuke' .
;
Department of Organic and Polymer Materials Chemistry
Tokyo University of Agriculture and Technology
2-24-16 Naka-machi
Koganei
Tokyo 184-8588
Japan
;
    'Noguchi, Keiichi' .
;
Instrumentation Analysis Center
Tokyo University of Agriculture and Technology
2-24-16 Naka-machi
Koganei
Tokyo 184-8588
Japan
;
    'Yonezawa, Noriyuki' .
;
Department of Organic and Polymer Materials Chemistry
Tokyo University of Agriculture and Technology
2-24-16 Naka-machi
Koganei
Tokyo 184-8588
Japan
;
data_I
_chemical_name_systematic
;
(4-Chlorobenzoyl)(2-ethoxy-7-methoxynaphthalen-1-yl)methanone
;
_chemical_name_common     ?
_chemical_formula_moiety     'C20 H17 Cl O3'
_chemical_formula_sum     'C20 H17 Cl O3'
_chemical_formula_iupac     'C20 H17 Cl O3'
_chemical_formula_weight     340.79
_chemical_melting_point     ?
_chemical_melting_point_gt     365.5
_chemical_melting_point_lt     366.0
_symmetry_cell_setting     monoclinic
_symmetry_space_group_name_H-M     'P 21/c'
_symmetry_space_group_name_Hall     '-P 2ybc'
loop_
    _symmetry_equiv_pos_site_id
    _symmetry_equiv_pos_as_xyz
    1 '+X,+Y,+Z'
    2 '-X,1/2+Y,1/2-Z'
    3 '-X,-Y,-Z'
    4 '+X,1/2-Y,1/2+Z'
_cell_length_a     7.26434(13)
_cell_length_b     20.8849(4)
_cell_length_c     12.2094(2)
_cell_angle_alpha     90.00
_cell_angle_beta     113.2010(10)
_cell_angle_gamma     90.00
_cell_volume     1702.55(5)
_cell_formula_units_Z     4
_cell_measurement_reflns_used     26200
_cell_measurement_theta_min     3.9
_cell_measurement_theta_max     68.1
_cell_measurement_temperature     193
_exptl_crystal_description     'block'
_exptl_crystal_colour     'colorless'
_exptl_crystal_size_max     0.40
_exptl_crystal_size_mid     0.30
_exptl_crystal_size_min     0.20
_exptl_crystal_density_diffrn     1.330
_exptl_crystal_density_meas     ?
_exptl_crystal_density_method     'not measured'
_exptl_crystal_F_000     712
_exptl_absorpt_coefficient_mu     2.105
_exptl_absorpt_correction_type     numerical
_exptl_absorpt_process_details     '(NUMABS; Higashi, 1999)'
_exptl_absorpt_correction_T_min     0.542
_exptl_absorpt_correction_T_max     0.656
_exptl_special_details
;
;
_diffrn_ambient_temperature     193
_diffrn_radiation_type     CuK\a
_diffrn_radiation_wavelength     1.54187
_diffrn_radiation_source     'rotating anode'
_diffrn_radiation_monochromator     graphite
_diffrn_measurement_device_type     'Rigaku R-AXIS RAPID'
_diffrn_measurement_method     \w
_diffrn_detector_area_resol_mean     10.00
_diffrn_reflns_number     30947
_diffrn_reflns_av_R_equivalents     0.0234
_diffrn_reflns_av_sigmaI/netI     0.0118
_diffrn_reflns_theta_min     4.23
_diffrn_reflns_theta_max     68.12
_diffrn_reflns_theta_full     68.12
_diffrn_measured_fraction_theta_max     0.998
_diffrn_measured_fraction_theta_full     0.998
_diffrn_reflns_limit_h_min     -8
_diffrn_reflns_limit_h_max     8
_diffrn_reflns_limit_k_min     -25
_diffrn_reflns_limit_k_max     25
_diffrn_reflns_limit_l_min     -14
_diffrn_reflns_limit_l_max     14
_refine_special_details
;
Refinement of <i>F</i>^2^ against ALL reflections. The weighted <i>R</i>-factor
<i>wR</i> and goodness of fit <i>S</i> are based on <i>F</i>^2^, conventional
<i>R</i>-factors <i>R</i> are based on <i>F</i>, with <i>F</i> set to zero for
negative <i>F</i>^2^. The threshold expression of <i>F</i>^2^ >
\s(<i>F</i>^2^) is used only for calculating <i>R</i>-factors(gt) <i>etc</i>.
and is not relevant to the choice of reflections for refinement.
<i>R</i>-factors based on <i>F</i>^2^ are statistically about twice as large
as those based on <i>F</i>, and <i>R</i>- factors based on ALL data will be
even larger.
;
_reflns_number_total     3104
_reflns_number_gt     2544
_reflns_threshold_expression     I>2\s(I)
_refine_ls_structure_factor_coef     Fsqd
_refine_ls_matrix_type     full
_refine_ls_R_factor_all     0.0484
_refine_ls_R_factor_gt     0.0405
_refine_ls_wR_factor_gt     0.1118
_refine_ls_wR_factor_ref     0.1203
_refine_ls_goodness_of_fit_ref     1.102
_refine_ls_restrained_S_all     1.099
_refine_ls_number_reflns     3104
_refine_ls_number_parameters     218
_refine_ls_number_restraints     23
_refine_ls_hydrogen_treatment     constr
_refine_ls_weighting_scheme     calc
_refine_ls_weighting_details
         'calc w=1/[\s^2^(Fo^2^)+(0.0592P)^2^+0.3688P] where P=(Fo^2^+2Fc^2^)/3'
_atom_sites_solution_hydrogens     geom
_atom_sites_solution_primary     direct
_atom_sites_solution_secondary     difmap
_refine_ls_shift/su_max     0.001
_refine_ls_shift/su_mean     0.000
_refine_diff_density_max     0.265
_refine_diff_density_min     -0.281
_refine_ls_extinction_method     'SHELXL97 (Sheldrick, 2008)'
_refine_ls_extinction_coef     0.0020(3)
_refine_ls_extinction_expression
                                  'Fc^*^=kFc[1+0.001xFc^2^\l^3^/sin(2\q)]^-1/4^'
loop_
    _atom_type_symbol
    _atom_type_description
    _atom_type_scat_dispersion_real
    _atom_type_scat_dispersion_imag
    _atom_type_scat_source
    'C' 'C' 0.0181 0.0091
                         'International Tables Vol C Tables 4.2.6.8 and 6.1.1.4'
    'H' 'H' 0.0000 0.0000
                         'International Tables Vol C Tables 4.2.6.8 and 6.1.1.4'
    'Cl' 'Cl' 0.3639 0.7018
                         'International Tables Vol C Tables 4.2.6.8 and 6.1.1.4'
    'O' 'O' 0.0492 0.0322
                         'International Tables Vol C Tables 4.2.6.8 and 6.1.1.4'
_computing_data_collection     'PROCESS-AUTO (Rigaku, 1998)'
_computing_cell_refinement     'PROCESS-AUTO (Rigaku, 1998)'
_computing_data_reduction     'CrystalStructure (Rigaku/MSC, 2004)'
_computing_structure_solution     'SIR2004 (Burla <i>et al.</i>, 2005)'
_computing_structure_refinement     'SHELXL97 (Sheldrick, 2008)'
_computing_molecular_graphics     'ORTEPIII (Burnett & Johnson, 1996)'
_computing_publication_material     'SHELXL97 (Sheldrick, 2008)'
loop_
    _atom_site_type_symbol
    _atom_site_label
    _atom_site_fract_x
    _atom_site_fract_y
    _atom_site_fract_z
    _atom_site_U_iso_or_equiv
    _atom_site_adp_type
    _atom_site_calc_flag
    _atom_site_refinement_flags
    _atom_site_occupancy
    _atom_site_disorder_assembly
    _atom_site_disorder_group
    Cl Cl1 1.10278(9) 0.57118(2) 0.30495(5) 0.0781(2) Uani d . 1 . .
    O O1 0.4618(2) 0.39338(6) 0.45026(12) 0.0659(4) Uani d . 1 . .
    O O2 0.3297(2) 0.37751(7) 0.15066(12) 0.0756(4) Uani d . 1 . .
    O O3 0.9489(2) 0.19765(7) 0.67286(15) 0.0765(4) Uani d . 1 . .
    C C1 0.5171(3) 0.31905(9) 0.31945(17) 0.0566(4) Uani d . 1 . .
    C C2 0.4068(3) 0.31950(10) 0.19824(18) 0.0656(5) Uani d . 1 . .
    C C3 0.3762(3) 0.26240(12) 0.1314(2) 0.0767(6) Uani d . 1 . .
    H H3 0.3019 0.2628 0.0476 0.092 Uiso calc R 1 . .
    C C4 0.4553(3) 0.20662(11) 0.1892(2) 0.0784(7) Uani d U 1 . .
    H H4 0.4326 0.1681 0.1443 0.094 Uiso calc R 1 . .
    C C5 0.5692(3) 0.20400(9) 0.3128(2) 0.0671(5) Uani d U 1 . .
    C C6 0.6600(4) 0.14645(10) 0.3747(3) 0.0794(7) Uani d U 1 . .
    H H6 0.6349 0.1072 0.3321 0.095 Uiso calc R 1 . .
    C C7 0.7796(4) 0.14653(10) 0.4912(3) 0.0785(6) Uani d U 1 . .
    H H7 0.8367 0.1075 0.5296 0.094 Uiso calc R 1 . .
    C C8 0.8208(3) 0.20409(9) 0.5568(2) 0.0665(5) Uani d . 1 . .
    C C9 0.7332(3) 0.26027(8) 0.50295(18) 0.0572(4) Uani d . 1 . .
    H H9 0.7589 0.2987 0.5482 0.069 Uiso calc R 1 . .
    C C10 0.6044(3) 0.26155(8) 0.38026(18) 0.0579(5) Uani d . 1 . .
    C C11 0.5461(3) 0.38232(8) 0.38384(15) 0.0536(4) Uani d . 1 . .
    C C12 0.6830(3) 0.42954(8) 0.36347(15) 0.0505(4) Uani d . 1 . .
    C C13 0.8197(3) 0.40999(8) 0.31679(16) 0.0547(4) Uani d . 1 . .
    H H13 0.8235 0.3663 0.2963 0.066 Uiso calc R 1 . .
    C C14 0.9509(3) 0.45307(9) 0.29947(16) 0.0587(4) Uani d . 1 . .
    H H14 1.0453 0.4393 0.2684 0.070 Uiso calc R 1 . .
    C C15 0.9411(3) 0.51637(8) 0.32839(15) 0.0569(4) Uani d . 1 . .
    C C16 0.8073(3) 0.53732(9) 0.37524(16) 0.0599(5) Uani d . 1 . .
    H H16 0.8032 0.5812 0.3945 0.072 Uiso calc R 1 . .
    C C17 0.6795(3) 0.49384(8) 0.39383(16) 0.0569(4) Uani d . 1 . .
    H H17 0.5887 0.5077 0.4275 0.068 Uiso calc R 1 . .
    C C18 0.2883(4) 0.38987(15) 0.0278(2) 0.0872(7) Uani d . 1 . .
    H H18A 0.1616 0.3689 -0.0242 0.105 Uiso calc R 1 . .
    H H18B 0.3980 0.3735 0.0067 0.105 Uiso calc R 1 . .
    C C19 0.2714(5) 0.46071(17) 0.0136(3) 0.1199(11) Uani d . 1 . .
    H H19A 0.2428 0.4720 -0.0695 0.144 Uiso calc R 1 . .
    H H19B 0.3976 0.4806 0.0658 0.144 Uiso calc R 1 . .
    H H19C 0.1626 0.4761 0.0350 0.144 Uiso calc R 1 . .
    C C20 1.0050(3) 0.25362(11) 0.7447(2) 0.0754(6) Uani d . 1 . .
    H H20A 1.0970 0.2420 0.8256 0.090 Uiso calc R 1 . .
    H H20B 0.8853 0.2738 0.7476 0.090 Uiso calc R 1 . .
    H H20C 1.0715 0.2837 0.7105 0.090 Uiso calc R 1 . .
loop_
    _atom_site_aniso_label
    _atom_site_aniso_U_11
    _atom_site_aniso_U_22
    _atom_site_aniso_U_33
    _atom_site_aniso_U_12
    _atom_site_aniso_U_13
    _atom_site_aniso_U_23
    Cl1 0.0934(4) 0.0670(3) 0.0780(4) -0.0205(3) 0.0382(3) 0.0047(2)
    O1 0.0784(9) 0.0658(8) 0.0721(8) 0.0068(7) 0.0496(7) 0.0002(6)
    O2 0.0841(10) 0.0855(10) 0.0595(8) -0.0073(8) 0.0306(7) 0.0064(7)
    O3 0.0712(9) 0.0656(9) 0.1016(11) 0.0101(7) 0.0435(9) 0.0261(8)
    C1 0.0633(11) 0.0567(10) 0.0629(11) -0.0068(8) 0.0390(9) -0.0048(8)
    C2 0.0665(12) 0.0731(13) 0.0699(12) -0.0139(10) 0.0406(10) -0.0083(10)
    C3 0.0749(14) 0.0969(17) 0.0735(13) -0.0280(12) 0.0457(11) -0.0229(12)
    C4 0.0799(14) 0.0744(14) 0.1077(17) -0.0300(12) 0.0658(14) -0.0359(13)
    C5 0.0698(12) 0.0585(11) 0.0970(15) -0.0162(9) 0.0586(12) -0.0188(10)
    C6 0.0850(15) 0.0482(11) 0.138(2) -0.0128(10) 0.0796(16) -0.0187(12)
    C7 0.0798(15) 0.0507(11) 0.128(2) 0.0019(10) 0.0655(15) 0.0056(12)
    C8 0.0659(12) 0.0546(11) 0.1001(16) 0.0007(9) 0.0554(12) 0.0089(10)
    C9 0.0637(11) 0.0479(9) 0.0766(12) 0.0002(8) 0.0453(10) 0.0028(8)
    C10 0.0628(11) 0.0496(9) 0.0820(12) -0.0056(8) 0.0507(10) -0.0057(8)
    C11 0.0607(10) 0.0541(10) 0.0527(9) 0.0091(8) 0.0295(8) 0.0040(7)
    C12 0.0617(10) 0.0464(9) 0.0483(9) 0.0066(7) 0.0270(8) 0.0026(7)
    C13 0.0677(11) 0.0456(9) 0.0600(10) 0.0003(8) 0.0351(9) -0.0031(7)
    C14 0.0658(11) 0.0593(10) 0.0589(10) -0.0008(8) 0.0332(9) -0.0021(8)
    C15 0.0676(11) 0.0525(9) 0.0491(9) -0.0038(8) 0.0213(8) 0.0060(7)
    C16 0.0758(12) 0.0439(9) 0.0585(10) 0.0067(8) 0.0247(9) 0.0043(7)
    C17 0.0691(11) 0.0508(9) 0.0550(9) 0.0120(8) 0.0290(9) 0.0019(7)
    C18 0.0657(13) 0.134(2) 0.0608(12) -0.0117(13) 0.0243(10) 0.0111(13)
    C19 0.119(2) 0.142(3) 0.0847(18) -0.014(2) 0.0247(16) 0.0474(18)
    C20 0.0702(13) 0.0782(14) 0.0890(15) 0.0106(11) 0.0434(12) 0.0189(12)
_geom_special_details
;
All e.s.d.'s (except the e.s.d. in the dihedral angle between two l.s. planes)
are estimated using the full covariance matrix. The cell e.s.d.'s are taken
into account individually in the estimation of e.s.d.'s in distances, angles
and torsion angles; correlations between e.s.d.'s in cell parameters are only
used when they are defined by crystal symmetry. An approximate (isotropic)
treatment of cell e.s.d.'s is used for estimating e.s.d.'s involving l.s.
planes.
;
loop_
    _geom_bond_atom_site_label_1
    _geom_bond_atom_site_label_2
    _geom_bond_site_symmetry_2
    _geom_bond_distance
    _geom_bond_publ_flag
    Cl1 C15 . 1.7426(19) ?
    O1 C11 . 1.215(2) ?
    O2 C2 . 1.365(3) ?
    O2 C18 . 1.432(3) ?
    O3 C8 . 1.361(3) ?
    O3 C20 . 1.421(3) ?
    C1 C2 . 1.378(3) ?
    C1 C10 . 1.423(3) ?
    C1 C11 . 1.509(2) ?
    C2 C3 . 1.413(3) ?
    C3 C4 . 1.366(4) ?
    C3 H3 . 0.950 ?
    C4 C5 . 1.408(3) ?
    C4 H4 . 0.950 ?
    C5 C10 . 1.422(3) ?
    C5 C6 . 1.435(3) ?
    C6 C7 . 1.343(3) ?
    C6 H6 . 0.950 ?
    C7 C8 . 1.410(3) ?
    C7 H7 . 0.950 ?
    C8 C9 . 1.373(3) ?
    C9 C10 . 1.420(3) ?
    C9 H9 . 0.950 ?
    C11 C12 . 1.490(3) ?
    C12 C13 . 1.387(2) ?
    C12 C17 . 1.396(2) ?
    C13 C14 . 1.386(3) ?
    C13 H13 . 0.950 ?
    C14 C15 . 1.377(3) ?
    C14 H14 . 0.950 ?
    C15 C16 . 1.379(3) ?
    C16 C17 . 1.380(3) ?
    C16 H16 . 0.950 ?
    C17 H17 . 0.950 ?
    C18 C19 . 1.489(4) ?
    C18 H18A . 0.990 ?
    C18 H18B . 0.990 ?
    C19 H19A . 0.980 ?
    C19 H19B . 0.980 ?
    C19 H19C . 0.980 ?
    C20 H20A . 0.980 ?
    C20 H20B . 0.980 ?
    C20 H20C . 0.980 ?
loop_
    _geom_angle_atom_site_label_1
    _geom_angle_atom_site_label_2
    _geom_angle_atom_site_label_3
    _geom_angle_site_symmetry_1
    _geom_angle_site_symmetry_3
    _geom_angle
    _geom_angle_publ_flag
    C2 O2 C18 . . 119.19(18) ?
    C8 O3 C20 . . 118.27(16) ?
    C2 C1 C10 . . 121.15(17) ?
    C2 C1 C11 . . 117.15(17) ?
    C10 C1 C11 . . 121.68(16) ?
    O2 C2 C1 . . 115.52(17) ?
    O2 C2 C3 . . 124.0(2) ?
    C1 C2 C3 . . 120.5(2) ?
    C4 C3 C2 . . 118.9(2) ?
    C4 C3 H3 . . 120.6 ?
    C2 C3 H3 . . 120.6 ?
    C3 C4 C5 . . 122.49(19) ?
    C3 C4 H4 . . 118.8 ?
    C5 C4 H4 . . 118.8 ?
    C4 C5 C10 . . 118.9(2) ?
    C4 C5 C6 . . 123.5(2) ?
    C10 C5 C6 . . 117.6(2) ?
    C7 C6 C5 . . 121.9(2) ?
    C7 C6 H6 . . 119.1 ?
    C5 C6 H6 . . 119.1 ?
    C6 C7 C8 . . 120.4(2) ?
    C6 C7 H7 . . 119.8 ?
    C8 C7 H7 . . 119.8 ?
    O3 C8 C9 . . 125.51(19) ?
    O3 C8 C7 . . 114.35(19) ?
    C9 C8 C7 . . 120.1(2) ?
    C8 C9 C10 . . 120.65(18) ?
    C8 C9 H9 . . 119.7 ?
    C10 C9 H9 . . 119.7 ?
    C9 C10 C5 . . 119.24(18) ?
    C9 C10 C1 . . 122.64(16) ?
    C5 C10 C1 . . 118.02(19) ?
    O1 C11 C12 . . 122.05(16) ?
    O1 C11 C1 . . 120.71(16) ?
    C12 C11 C1 . . 117.24(14) ?
    C13 C12 C17 . . 118.90(16) ?
    C13 C12 C11 . . 120.47(15) ?
    C17 C12 C11 . . 120.62(16) ?
    C14 C13 C12 . . 121.21(16) ?
    C14 C13 H13 . . 119.4 ?
    C12 C13 H13 . . 119.4 ?
    C15 C14 C13 . . 118.40(17) ?
    C15 C14 H14 . . 120.8 ?
    C13 C14 H14 . . 120.8 ?
    C14 C15 C16 . . 121.81(17) ?
    C14 C15 Cl1 . . 118.81(15) ?
    C16 C15 Cl1 . . 119.38(14) ?
    C15 C16 C17 . . 119.29(17) ?
    C15 C16 H16 . . 120.4 ?
    C17 C16 H16 . . 120.4 ?
    C16 C17 C12 . . 120.37(17) ?
    C16 C17 H17 . . 119.8 ?
    C12 C17 H17 . . 119.8 ?
    O2 C18 C19 . . 106.0(2) ?
    O2 C18 H18A . . 110.5 ?
    C19 C18 H18A . . 110.5 ?
    O2 C18 H18B . . 110.5 ?
    C19 C18 H18B . . 110.5 ?
    H18A C18 H18B . . 108.7 ?
    C18 C19 H19A . . 109.5 ?
    C18 C19 H19B . . 109.5 ?
    H19A C19 H19B . . 109.5 ?
    C18 C19 H19C . . 109.5 ?
    H19A C19 H19C . . 109.5 ?
    H19B C19 H19C . . 109.5 ?
    O3 C20 H20A . . 109.5 ?
    O3 C20 H20B . . 109.5 ?
    H20A C20 H20B . . 109.5 ?
    O3 C20 H20C . . 109.5 ?
    H20A C20 H20C . . 109.5 ?
    H20B C20 H20C . . 109.5 ?
loop_
    _geom_torsion_atom_site_label_1
    _geom_torsion_atom_site_label_2
    _geom_torsion_atom_site_label_3
    _geom_torsion_atom_site_label_4
    _geom_torsion_site_symmetry_1
    _geom_torsion_site_symmetry_2
    _geom_torsion_site_symmetry_3
    _geom_torsion_site_symmetry_4
    _geom_torsion
    _geom_torsion_publ_flag
    C18 O2 C2 C1 . . . . 154.21(17) ?
    C18 O2 C2 C3 . . . . -26.8(3) ?
    C10 C1 C2 O2 . . . . 179.52(15) ?
    C11 C1 C2 O2 . . . . -2.2(2) ?
    C10 C1 C2 C3 . . . . 0.5(3) ?
    C11 C1 C2 C3 . . . . 178.82(16) ?
    O2 C2 C3 C4 . . . . -177.90(18) ?
    C1 C2 C3 C4 . . . . 1.0(3) ?
    C2 C3 C4 C5 . . . . -1.1(3) ?
    C3 C4 C5 C10 . . . . -0.4(3) ?
    C3 C4 C5 C6 . . . . -177.56(19) ?
    C4 C5 C6 C7 . . . . 175.11(19) ?
    C10 C5 C6 C7 . . . . -2.1(3) ?
    C5 C6 C7 C8 . . . . -0.4(3) ?
    C20 O3 C8 C9 . . . . -2.8(3) ?
    C20 O3 C8 C7 . . . . 177.68(16) ?
    C6 C7 C8 O3 . . . . -178.08(17) ?
    C6 C7 C8 C9 . . . . 2.3(3) ?
    O3 C8 C9 C10 . . . . 178.81(16) ?
    C7 C8 C9 C10 . . . . -1.7(3) ?
    C8 C9 C10 C5 . . . . -0.9(3) ?
    C8 C9 C10 C1 . . . . -177.22(16) ?
    C4 C5 C10 C9 . . . . -174.63(16) ?
    C6 C5 C10 C9 . . . . 2.7(2) ?
    C4 C5 C10 C1 . . . . 1.9(2) ?
    C6 C5 C10 C1 . . . . 179.21(16) ?
    C2 C1 C10 C9 . . . . 174.41(16) ?
    C11 C1 C10 C9 . . . . -3.8(3) ?
    C2 C1 C10 C5 . . . . -2.0(3) ?
    C11 C1 C10 C5 . . . . 179.83(16) ?
    C2 C1 C11 O1 . . . . 109.0(2) ?
    C10 C1 C11 O1 . . . . -72.7(2) ?
    C2 C1 C11 C12 . . . . -71.7(2) ?
    C10 C1 C11 C12 . . . . 106.57(18) ?
    O1 C11 C12 C13 . . . . 161.18(18) ?
    C1 C11 C12 C13 . . . . -18.1(2) ?
    O1 C11 C12 C17 . . . . -17.2(3) ?
    C1 C11 C12 C17 . . . . 163.60(16) ?
    C17 C12 C13 C14 . . . . -0.3(3) ?
    C11 C12 C13 C14 . . . . -178.72(16) ?
    C12 C13 C14 C15 . . . . -0.8(3) ?
    C13 C14 C15 C16 . . . . 1.0(3) ?
    C13 C14 C15 Cl1 . . . . -179.07(14) ?
    C14 C15 C16 C17 . . . . 0.0(3) ?
    Cl1 C15 C16 C17 . . . . -179.94(14) ?
    C15 C16 C17 C12 . . . . -1.2(3) ?
    C13 C12 C17 C16 . . . . 1.4(3) ?
    C11 C12 C17 C16 . . . . 179.72(16) ?
    C2 O2 C18 C19 . . . . -162.1(2) ?
loop_
    _geom_hbond_atom_site_label_D
    _geom_hbond_atom_site_label_H
    _geom_hbond_atom_site_label_A
    _geom_hbond_site_symmetry_A
    _geom_hbond_distance_DH
    _geom_hbond_distance_HA
    _geom_hbond_distance_DA
    _geom_hbond_angle_DHA
    C20 H20B Cg1 4_555 0.98 3.02 3.821(3) 140
    C20 H20C Cg1 4_655 0.98 3.01 3.477(3) 110
    C13 H13 O3 4_554 0.95 2.44 3.213(2) 138
