# Supplementary material for: (4-Chloro­benzoyl)(2-eth­oxy-7-methoxy­naphthalen-1-yl)methanone
Source: Acta Crystallogr Sect E Struct Rep Online. 2009 Feb 18;65(Pt 3):o543. doi: 10.1107/S1600536809004796 (PMC2968497; doi:10.1107/S1600536809004796)
Supplement: Supplementary file 2 [file e-65-0o543-Isup2.hkl]

#
# h,k,l, Fc-squared, Fo-squared, sigma(Fo-squared) and status flag
#
data_I
_shelx_title '  lab_080618'
_shelx_refln_list_code          4
_shelx_F_calc_maximum      284.29
_exptl_crystal_F_000       712.00
_reflns_d_resolution_high  0.8308
 
loop_
 _symmetry_equiv_pos_as_xyz
 'x, y, z'
 '-x, y+1/2, -z+1/2'
 '-x, -y, -z'
 'x, -y-1/2, z-1/2'
 
_cell_length_a     7.2643
_cell_length_b    20.8849
_cell_length_c    12.2094
_cell_angle_alpha  90.000
_cell_angle_beta  113.201
_cell_angle_gamma  90.000
 
_shelx_F_squared_multiplier     1.000
 
loop_
 _refln_index_h
 _refln_index_k
 _refln_index_l
 _refln_F_squared_calc
 _refln_F_squared_meas
 _refln_F_squared_sigma
 _refln_observed_status
   1   0   0     1491.23     1627.78      9.22 o
   2   0   0      447.64      503.20      2.82 o
   3   0   0      175.11      194.34      1.28 o
   4   0   0        9.33       12.75      0.61 o
   5   0   0       63.99       59.63      1.97 o
   6   0   0        0.95        0.46      1.09 o
   7   0   0        0.46        0.29      2.17 o
   1   1   0     3874.51     3630.75     16.10 o
   2   1   0     3706.07     3533.44     15.89 o
   3   1   0       59.30       67.57      0.50 o
   4   1   0        0.27        0.41      0.27 o
   5   1   0       52.68       56.91      1.20 o
   6   1   0        6.54        6.88      0.93 o
   7   1   0        1.77        1.49      2.77 o
   0   2   0      857.11      872.07      4.35 o
   1   2   0     7072.63     6941.03     36.03 o
   2   2   0     2290.18     2225.24      9.91 o
   3   2   0       22.52       12.80      0.27 o
   4   2   0       76.03       77.25      0.73 o
   5   2   0      537.91      555.49      5.68 o
   6   2   0        6.15        6.94      0.94 o
   7   2   0       13.66       13.87      2.65 o
   1   3   0       51.49       52.23      0.58 o
   2   3   0     2099.81     2006.57     10.36 o
   3   3   0     1493.02     1471.62      6.49 o
   4   3   0       91.06       89.19      0.91 o
   5   3   0      112.88      115.60      1.96 o
   6   3   0        0.99        0.97      0.95 o
   7   3   0        1.20        1.83      1.32 o
   0   4   0      435.05      394.19      4.64 o
   1   4   0     3269.92     3065.58     14.15 o
   2   4   0      286.56      249.75      1.40 o
   3   4   0      748.59      783.75      3.59 o
   4   4   0        2.16        1.26      0.32 o
   5   4   0      204.18      190.77      2.89 o
   6   4   0       27.03       23.57      1.50 o
   7   4   0        3.17        1.78      1.00 o
   1   5   0      259.46      269.19      1.84 o
   2   5   0       38.51       33.85      0.50 o
   3   5   0      705.81      667.11      3.17 o
   4   5   0      374.92      414.75      2.72 o
   5   5   0       12.27       13.73      1.10 o
   6   5   0       56.00       66.88      2.29 o
   7   5   0       14.29       15.15      1.51 o
   0   6   0     4983.23     4605.11     31.72 o
   1   6   0     1164.08     1203.91      4.97 o
   2   6   0        1.65        1.97      0.32 o
   3   6   0        0.28        1.61      0.20 o
   4   6   0      104.55      105.25      1.17 o
   5   6   0       30.94       28.87      1.35 o
   6   6   0       12.87       12.01      1.93 o
   7   6   0       25.80       34.34      2.51 o
   1   7   0       39.35       46.50      0.65 o
   2   7   0       99.61       84.65      0.72 o
   3   7   0      152.23      142.43      1.34 o
   4   7   0      309.72      315.34      2.37 o
   5   7   0        1.46        1.38      0.93 o
   6   7   0        6.09        6.93      1.23 o
   7   7   0       20.31       20.18      1.62 o
   0   8   0        4.78        5.44      0.63 o
   1   8   0     2892.62     2926.17     13.91 o
   2   8   0      851.75      869.46      4.35 o
   3   8   0     1264.01     1354.12      7.99 o
   4   8   0      112.55       96.87      1.29 o
   5   8   0       52.77       53.93      1.86 o
   6   8   0       17.82       18.17      1.51 o
   7   8   0        5.22        4.35      1.75 o
   1   9   0     1639.03     1650.22      7.71 o
   2   9   0     2053.60     2199.47     11.74 o
   3   9   0      540.76      472.82      3.23 o
   4   9   0      125.91      121.38      1.72 o
   5   9   0        5.21        6.15      1.13 o
   6   9   0        7.14        6.09      1.26 o
   7   9   0       10.67        9.60      2.00 o
   0  10   0      254.75      294.46      2.01 o
   1  10   0      788.60      774.87      3.64 o
   2  10   0      895.08      903.47      5.00 o
   3  10   0      364.09      389.78      2.73 o
   4  10   0       44.00       43.99      1.15 o
   5  10   0       22.52       23.82      1.79 o
   6  10   0        1.22        1.44      1.07 o
   7  10   0        1.08        0.12      1.21 o
   1  11   0     2095.37     2177.55     10.91 o
   2  11   0       22.04       19.53      0.61 o
   3  11   0       10.52       11.08      0.72 o
   4  11   0      234.65      246.48      2.76 o
   5  11   0        0.16        0.77      0.91 o
   6  11   0       47.62       56.40      2.21 o
   7  11   0        6.65        6.23      1.80 o
   0  12   0       12.76        9.32      0.93 o
   1  12   0      126.81      113.84      1.06 o
   2  12   0        6.37        8.23      0.52 o
   3  12   0      119.76      129.12      1.72 o
   4  12   0       78.59       78.56      1.49 o
   5  12   0       16.80       18.68      1.43 o
   6  12   0        3.57        2.80      1.30 o
   7  12   0        1.83        1.45      1.78 o
   1  13   0      260.20      269.86      1.81 o
   2  13   0      186.76      185.19      1.73 o
   3  13   0      224.08      226.27      2.46 o
   4  13   0        3.39        3.56      0.76 o
   5  13   0       18.24       20.17      1.51 o
   6  13   0        0.42        0.85      0.99 o
   0  14   0       25.59       20.82      0.86 o
   1  14   0      538.79      521.10      3.77 o
   2  14   0      146.56      136.66      1.64 o
   3  14   0       10.76       12.81      1.08 o
   4  14   0      208.98      206.63      3.69 o
   5  14   0       93.31       95.50      2.61 o
   6  14   0        0.16       -0.30      0.82 o
   1  15   0      481.80      410.61      3.50 o
   2  15   0       20.35       22.45      0.98 o
   3  15   0       19.43       21.82      1.19 o
   4  15   0        0.19        0.60      0.63 o
   5  15   0       72.73       71.37      2.12 o
   6  15   0        1.20        0.71      0.88 o
   0  16   0      600.91      513.98     10.98 o
   1  16   0        5.02        2.02      0.82 o
   2  16   0      102.76      103.62      1.69 o
   3  16   0       94.90       92.90      1.94 o
   4  16   0       17.22       19.84      1.53 o
   5  16   0       76.53       85.37      2.47 o
   6  16   0        0.38        0.52      0.82 o
   1  17   0      374.34      378.73      4.07 o
   2  17   0       15.45       15.47      1.03 o
   3  17   0       19.28       20.49      1.22 o
   4  17   0       10.06       11.83      1.00 o
   5  17   0        0.74        0.18      0.81 o
   0  18   0      175.50      153.35      3.29 o
   1  18   0      170.67      199.22      2.77 o
   2  18   0        3.27        4.53      0.78 o
   3  18   0        0.21        0.76      0.74 o
   4  18   0        0.36        0.77      0.73 o
   5  18   0       17.45       20.18      1.42 o
   1  19   0       19.22       22.05      1.35 o
   2  19   0       11.70       14.77      1.04 o
   3  19   0        1.04        0.96      0.73 o
   4  19   0        2.48        0.94      0.84 o
   5  19   0        6.88        4.77      1.20 o
   0  20   0       22.44       21.98      1.86 o
   1  20   0        1.24        1.61      0.79 o
   2  20   0        4.43        4.08      0.96 o
   3  20   0        0.69        0.96      0.70 o
   4  20   0       32.77       31.74      2.95 o
   1  21   0       98.28       96.08      1.89 o
   2  21   0        4.06        3.53      0.99 o
   3  21   0        4.53        2.78      0.80 o
   4  21   0        3.40        2.44      1.09 o
   0  22   0      106.66      108.91      3.57 o
   1  22   0        7.12        7.27      0.90 o
   2  22   0       24.73       24.84      1.28 o
   3  22   0        0.37        0.73      0.74 o
   1  23   0        0.83        0.77      0.66 o
   2  23   0       10.48       10.20      1.00 o
   3  23   0       47.51       59.94      1.98 o
   0  24   0        0.08       -0.63      0.89 o
   1  24   0        2.77        0.93      0.56 o
   2  24   0        0.24        0.43      0.70 o
  -7   1   1      108.39      114.23      9.34 o
  -6   1   1      114.23      123.68      2.30 o
  -5   1   1       17.68       21.96      0.92 o
  -4   1   1       88.86       72.33      0.69 o
  -3   1   1     1938.53     2004.05      8.73 o
  -2   1   1     4494.61     4470.24     21.62 o
  -1   1   1       79.54       90.55      0.81 o
   0   1   1     1125.31     1087.53      3.94 o
   1   1   1       79.03       88.08      0.75 o
   2   1   1     1648.86     1663.61      6.96 o
   3   1   1       33.73       32.16      0.37 o
   4   1   1        9.07        9.25      0.58 o
   5   1   1      142.45      144.15      2.16 o
   6   1   1       29.18       32.47      1.38 o
   7   1   1      103.57      102.20      2.55 o
  -7   2   1        2.32        0.34      1.10 o
  -6   2   1      290.62      315.39      6.11 o
  -5   2   1      134.84      125.94      1.36 o
  -4   2   1       57.86       69.09      0.60 o
  -3   2   1      277.36      256.14      1.26 o
  -2   2   1      536.17      498.45      2.67 o
  -1   2   1     5465.56     5055.11     24.77 o
   0   2   1     2617.06     2370.08      9.51 o
   1   2   1      260.42      245.43      1.45 o
   2   2   1      271.00      312.44      1.50 o
   3   2   1       81.22       64.07      0.52 o
   4   2   1      980.22      989.99      7.14 o
   5   2   1        2.48        2.32      0.81 o
   6   2   1        1.08        0.82      0.75 o
   7   2   1        0.72       -0.23      0.70 o
  -8   3   1        3.88        0.02      0.76 o
  -7   3   1        8.91        8.06      1.66 o
  -6   3   1       96.63      105.51      3.05 o
  -5   3   1        5.02        5.68      0.68 o
  -4   3   1        3.82        2.06      0.27 o
  -3   3   1      577.16      620.54      2.83 o
  -2   3   1     7676.02     7639.11     42.19 o
  -1   3   1     7151.02     6844.11     35.23 o
   0   3   1     6947.63     6576.42     32.09 o
   1   3   1       32.17       41.43      0.64 o
   2   3   1       68.14       54.19      0.47 o
   3   3   1      566.04      535.00      2.73 o
   4   3   1      435.67      460.43      3.79 o
   5   3   1       62.58       67.43      1.57 o
   6   3   1        3.65        4.02      0.93 o
   7   3   1        5.30        5.47      1.45 o
  -8   4   1       12.34       10.14      1.81 o
  -7   4   1        2.24        1.22      1.42 o
  -6   4   1       73.14       79.21      8.77 o
  -5   4   1       63.42       64.86      1.35 o
  -4   4   1       18.75       17.66      0.39 o
  -3   4   1      229.02      226.35      1.22 o
  -2   4   1     1503.99     1528.07      6.67 o
  -1   4   1    13169.42    12498.28     70.89 o
   0   4   1     1576.72     1524.14      6.62 o
   1   4   1        1.76        3.33      0.16 o
   2   4   1        0.40        2.47      0.32 o
   3   4   1      253.26      262.80      1.40 o
   4   4   1      638.07      637.71      5.28 o
   5   4   1       35.30       35.85      1.59 o
   6   4   1       19.41       20.23      1.28 o
   7   4   1       25.23       22.35      1.93 o
  -8   5   1        0.99       -0.02      1.06 o
  -7   5   1       11.41        9.84      1.96 o
  -6   5   1        0.07        2.46      1.85 o
  -5   5   1        6.40        4.14      0.71 o
  -4   5   1     1307.97     1334.89      8.40 o
  -3   5   1     3635.48     3782.92     19.37 o
  -2   5   1        7.83        9.06      0.35 o
  -1   5   1      705.20      659.40      3.16 o
   0   5   1      636.82      655.87      2.94 o
   1   5   1     1153.84     1164.10      5.39 o
   2   5   1     3369.75     3242.36     16.48 o
   3   5   1        7.42        9.30      0.34 o
   4   5   1      531.36      514.12      6.16 o
   5   5   1      159.40      164.37      2.87 o
   6   5   1        0.65        1.04      0.83 o
   7   5   1        3.04        1.98      1.13 o
  -8   6   1        4.20        2.47      1.66 o
  -7   6   1        1.58        2.00      2.06 o
  -6   6   1        9.34       10.68      1.40 o
  -5   6   1       15.11       17.17      0.96 o
  -4   6   1        0.49        3.42      0.42 o
  -3   6   1     1456.34     1507.63      7.29 o
  -2   6   1      424.52      474.56      2.36 o
  -1   6   1      266.69      257.89      1.41 o
   0   6   1     1080.95      993.45      4.33 o
   1   6   1      671.01      652.99      3.13 o
   2   6   1      103.53      118.61      0.78 o
   3   6   1      429.39      430.22      2.49 o
   4   6   1       74.06       77.72      1.49 o
   5   6   1       19.61       22.31      1.60 o
   6   6   1        0.02       -0.08      0.67 o
   7   6   1       43.73       43.88      7.21 o
  -7   7   1       49.73       60.15      3.70 o
  -6   7   1       32.34       38.27      1.61 o
  -5   7   1       49.75       51.71      1.60 o
  -4   7   1       21.74       24.34      0.73 o
  -3   7   1      478.44      440.96      2.59 o
  -2   7   1     2901.84     3004.67     15.24 o
  -1   7   1        7.81       17.56      0.49 o
   0   7   1     1335.86     1310.05      5.50 o
   1   7   1       20.98       36.74      0.54 o
   2   7   1       89.97       89.84      0.87 o
   3   7   1      417.12      479.50      2.88 o
   4   7   1        0.04        0.43      0.51 o
   5   7   1        4.48        4.60      1.21 o
   6   7   1       51.63       58.45      2.65 o
   7   7   1       38.82       35.57      3.73 o
  -7   8   1        1.83        1.14      1.65 o
  -6   8   1       15.11       13.13      1.29 o
  -5   8   1      129.65      129.03      2.27 o
  -4   8   1       79.61       86.57      1.12 o
  -3   8   1      184.65      186.05      1.43 o
  -2   8   1      727.69      767.84      3.69 o
  -1   8   1      642.10      651.82      2.92 o
   0   8   1      170.61      188.78      1.14 o
   1   8   1      593.41      586.50      2.80 o
   2   8   1      548.45      635.62      3.35 o
   3   8   1       51.56       67.83      0.94 o
   4   8   1       32.75       26.98      1.07 o
   5   8   1       16.00       16.39      1.38 o
   6   8   1       68.15       65.30      3.81 o
   7   8   1        7.91        3.19      1.93 o
  -7   9   1        8.98       10.20      1.95 o
  -6   9   1       39.18       40.83      1.94 o
  -5   9   1        4.71        5.22      1.01 o
  -4   9   1       20.75       19.93      0.89 o
  -3   9   1      212.99      222.17      1.78 o
  -2   9   1     1132.27     1131.82      5.47 o
  -1   9   1      330.94      350.65      1.74 o
   0   9   1      103.80      124.73      0.89 o
   1   9   1     1405.08     1420.71      6.60 o
   2   9   1       21.18       19.55      0.66 o
   3   9   1      468.40      459.93      2.96 o
   4   9   1      100.48       97.86      1.81 o
   5   9   1        7.13        9.14      1.26 o
   6   9   1        4.95        6.12      1.33 o
   7   9   1       10.81        3.98      3.58 o
  -7  10   1        0.82        0.64      1.60 o
  -6  10   1       15.35       13.38      1.41 o
  -5  10   1       80.02       84.82      2.00 o
  -4  10   1      453.37      434.88      4.80 o
  -3  10   1      173.99      193.01      1.63 o
  -2  10   1      516.74      516.39      2.73 o
  -1  10   1       58.48       66.87      0.75 o
   0  10   1      141.28      110.46      0.79 o
   1  10   1      275.11      279.77      1.61 o
   2  10   1      508.55      527.17      3.10 o
   3  10   1       27.25       24.18      0.86 o
   4  10   1       83.81       82.04      1.68 o
   5  10   1       61.15       59.97      2.03 o
   6  10   1       10.04       11.66      1.48 o
   7  10   1        2.04        1.17      1.69 o
  -7  11   1        0.77        0.82      1.39 o
  -6  11   1        9.99       12.62      1.39 o
  -5  11   1      215.70      201.07      3.25 o
  -4  11   1       35.84       42.53      1.31 o
  -3  11   1       62.20       57.21      1.12 o
  -2  11   1      123.83      113.91      1.04 o
  -1  11   1        6.39        6.24      0.37 o
   0  11   1      486.02      466.99      2.18 o
   1  11   1      426.00      441.51      2.46 o
   2  11   1        3.17        4.96      0.49 o
   3  11   1      172.05      168.89      1.94 o
   4  11   1       12.93       15.05      1.22 o
   5  11   1        5.46        5.79      1.18 o
   6  11   1       45.45       51.88      2.12 o
  -7  12   1        0.02        0.69      1.33 o
  -6  12   1        0.48        1.06      1.02 o
  -5  12   1       22.20       20.66      1.26 o
  -4  12   1       10.84        9.96      1.26 o
  -3  12   1        6.58        5.01      0.73 o
  -2  12   1      199.19      225.33      1.66 o
  -1  12   1      110.66       90.61      0.78 o
   0  12   1     1059.67     1007.08      5.03 o
   1  12   1        0.90        1.23      0.32 o
   2  12   1        3.96        3.50      0.50 o
   3  12   1      576.75      554.08      5.15 o
   4  12   1       48.97       53.87      1.71 o
   5  12   1       55.12       58.06      1.98 o
   6  12   1        0.00        0.26      0.89 o
  -7  13   1       11.01       14.66      3.33 o
  -6  13   1        8.00       10.16      1.44 o
  -5  13   1      135.71      131.86      2.38 o
  -4  13   1      151.03      141.73      2.48 o
  -3  13   1        2.61        6.93      0.81 o
  -2  13   1     2033.95     1976.85     13.28 o
  -1  13   1       49.81       59.16      0.73 o
   0  13   1      274.32      277.31      1.76 o
   1  13   1      282.47      280.85      1.99 o
   2  13   1      302.44      306.91      2.50 o
   3  13   1      796.05      780.55      6.70 o
   4  13   1        0.13        0.26      0.68 o
   5  13   1        0.51        1.42      0.79 o
   6  13   1        2.07        2.02      1.07 o
  -6  14   1        0.20        1.15      1.05 o
  -5  14   1       33.30       31.18      1.39 o
  -4  14   1       21.94       23.81      1.45 o
  -3  14   1      192.87      173.79      2.35 o
  -2  14   1      213.20      185.64      1.81 o
  -1  14   1      682.39      724.01      4.99 o
   0  14   1      132.81      137.88      1.37 o
   1  14   1      108.91      105.93      1.47 o
   2  14   1      141.35      142.11      1.90 o
   3  14   1      140.66      142.50      1.99 o
   4  14   1       70.97       73.41      1.95 o
   5  14   1        6.00        4.80      0.94 o
   6  14   1       15.91       14.86      1.48 o
  -6  15   1        2.85        3.49      1.13 o
  -5  15   1       28.53       28.88      1.39 o
  -4  15   1        0.28        0.25      0.72 o
  -3  15   1        1.00        1.21      0.69 o
  -2  15   1      256.85      266.66      2.88 o
  -1  15   1       39.50       32.03      1.15 o
   0  15   1      150.20      124.36      1.59 o
   1  15   1      131.75      115.24      1.77 o
   2  15   1      142.29      133.96      1.91 o
   3  15   1      232.83      240.18      2.80 o
   4  15   1       60.34       67.19      1.88 o
   5  15   1       65.31       71.54      2.27 o
   6  15   1        0.08        0.34      0.79 o
  -6  16   1       99.05      107.50      2.73 o
  -5  16   1       74.17       81.00      2.14 o
  -4  16   1       13.73       13.88      1.14 o
  -3  16   1        0.66        1.54      0.77 o
  -2  16   1      559.34      568.67      5.34 o
  -1  16   1      426.02      406.66      4.01 o
   0  16   1      755.45      794.77      7.04 o
   1  16   1       31.56       33.16      1.23 o
   2  16   1      143.40      138.15      2.17 o
   3  16   1        7.71        6.24      1.02 o
   4  16   1       26.05       24.68      1.24 o
   5  16   1        0.13        0.07      0.71 o
  -6  17   1        4.19        2.69      0.88 o
  -5  17   1       13.83       16.23      1.49 o
  -4  17   1       46.75       44.52      2.72 o
  -3  17   1        1.65        1.38      1.07 o
  -2  17   1      221.58      211.32      3.15 o
  -1  17   1      168.20      174.03      2.52 o
   0  17   1      384.77      377.80      3.92 o
   1  17   1        1.25        1.32      0.75 o
   2  17   1       88.93       78.47      1.55 o
   3  17   1        3.69        3.63      0.92 o
   4  17   1        0.22        0.05      0.71 o
   5  17   1       20.14       19.96      1.23 o
  -5  18   1       19.00       21.15      1.32 o
  -4  18   1       22.65       26.64      1.77 o
  -3  18   1        1.59        1.71      0.94 o
  -2  18   1       13.27       12.58      1.03 o
  -1  18   1     2981.63     2849.20     31.52 o
   0  18   1       13.98       16.32      1.26 o
   1  18   1      129.47      130.33      2.11 o
   2  18   1       98.90       92.59      1.64 o
   3  18   1       35.89       36.31      1.34 o
   4  18   1        2.05        1.28      0.79 o
   5  18   1        4.00        3.67      1.02 o
  -5  19   1        0.42       -0.22      0.77 o
  -4  19   1       24.71       26.48      2.23 o
  -3  19   1       30.23       27.92      1.77 o
  -2  19   1       96.51      101.00      2.36 o
  -1  19   1        4.49        6.33      1.11 o
   0  19   1       33.76       34.87      1.36 o
   1  19   1       47.95       45.64      1.57 o
   2  19   1        0.65        0.73      0.60 o
   3  19   1        8.44        8.21      0.92 o
   4  19   1       22.09       19.00      1.12 o
   5  19   1        1.03        0.46      1.08 o
  -5  20   1        6.05        4.22      1.34 o
  -4  20   1        3.58        1.95      0.74 o
  -3  20   1       69.14       66.31      2.18 o
  -2  20   1       75.49       70.80      2.40 o
  -1  20   1        4.12        5.08      0.90 o
   0  20   1       77.46       71.10      1.50 o
   1  20   1        3.01        2.43      0.90 o
   2  20   1       14.01       17.67      1.17 o
   3  20   1        4.37        3.62      0.80 o
   4  20   1       41.02       42.72      3.61 o
  -4  21   1       17.33       16.71      1.72 o
  -3  21   1       37.77       43.17      1.74 o
  -2  21   1       60.61       58.71      2.03 o
  -1  21   1       14.65       13.42      1.17 o
   0  21   1        9.95        8.45      0.94 o
   1  21   1       45.27       53.72      1.52 o
   2  21   1      152.13      156.88      2.49 o
   3  21   1       22.74       22.26      1.79 o
   4  21   1        0.54        0.50      0.80 o
  -4  22   1        0.10        0.06      0.68 o
  -3  22   1        2.32        1.71      1.05 o
  -2  22   1       14.76       19.16      1.42 o
  -1  22   1        7.27       11.42      1.15 o
   0  22   1        9.78       14.08      1.11 o
   1  22   1        6.97        8.03      0.89 o
   2  22   1        0.01       -0.32      0.59 o
   3  22   1       11.11        5.51      1.10 o
  -3  23   1        0.25       -0.16      0.66 o
  -2  23   1        7.44        3.44      1.09 o
  -1  23   1       54.10       52.72      2.20 o
   0  23   1        0.42       -0.11      0.55 o
   1  23   1        1.81        1.31      0.65 o
   2  23   1       29.99       35.24      1.26 o
  -2  24   1        1.43        1.21      0.92 o
  -1  24   1       22.77       27.04      1.78 o
   0  24   1       28.46       26.40      1.25 o
   1  24   1        2.71        1.52      0.56 o
   2  24   1        7.55       11.52      1.09 o
   0  25   1       11.30       13.18      1.36 o
  -7   0   2      149.21      145.04      4.09 o
  -6   0   2       34.62       32.94      2.21 o
  -5   0   2       40.95       36.56      2.00 o
  -4   0   2      533.34      525.92      3.61 o
  -3   0   2        1.84        2.62      0.46 o
  -2   0   2    80819.50    90019.47   1253.96 o
  -1   0   2     3628.18     3536.84     22.42 o
   0   0   2     3839.33     3536.06     24.56 o
   1   0   2    33278.51    34273.88    348.89 o
   2   0   2       75.09       69.38      0.72 o
   3   0   2      146.03      174.21      1.71 o
   4   0   2      497.66      490.60      6.72 o
   5   0   2       12.82       14.58      1.87 o
   6   0   2        0.68        2.20      1.25 o
   7   0   2       15.48       14.49      1.43 o
  -7   1   2       22.29       19.16      2.26 o
  -6   1   2       10.98       16.84      1.56 o
  -5   1   2       11.86       13.56      0.74 o
  -4   1   2      511.97      493.03      3.12 o
  -3   1   2      216.47      240.73      1.16 o
  -2   1   2      987.37      888.45      4.94 o
  -1   1   2     6005.29     5492.34     27.11 o
   0   1   2      472.29      452.40      2.32 o
   1   1   2     2004.34     2075.49      9.15 o
   2   1   2        7.12        5.81      0.24 o
   3   1   2     1041.28     1091.64      5.34 o
   4   1   2        1.02        2.95      0.84 o
   5   1   2        3.67        2.66      1.02 o
   6   1   2       22.10       18.73      1.13 o
   7   1   2        0.21       -0.13      0.60 o
  -8   2   2        2.03       -0.12      0.87 o
  -7   2   2      287.52      289.55      7.27 o
  -6   2   2      123.96      134.13      2.47 o
  -5   2   2      116.66      106.17      1.40 o
  -4   2   2     1590.01     1645.53      7.89 o
  -3   2   2      798.89      904.02      3.83 o
  -2   2   2    11106.42    11328.20     67.18 o
  -1   2   2     1587.48     1614.51      7.17 o
   0   2   2      260.03      218.99      1.33 o
   1   2   2     5396.82     5362.01     26.40 o
   2   2   2       47.10       57.82      0.51 o
   3   2   2     1078.02     1134.97      5.67 o
   4   2   2       42.88       51.76      1.28 o
   5   2   2       16.30       17.94      1.11 o
   6   2   2        1.42        2.03      0.89 o
   7   2   2       22.67       25.82      1.80 o
  -8   3   2        7.12       -0.18      1.15 o
  -7   3   2        2.32        5.89      1.80 o
  -6   3   2        0.01        0.93      0.80 o
  -5   3   2      219.82      201.27      2.38 o
  -4   3   2      412.53      395.16      2.01 o
  -3   3   2      276.01      282.81      1.39 o
  -2   3   2     1661.70     1509.50      6.89 o
  -1   3   2     2780.67     2588.38     11.52 o
   0   3   2      525.69      540.14      2.55 o
   1   3   2    10658.72    10391.51     59.94 o
   2   3   2       89.67       94.42      0.63 o
   3   3   2       35.33       29.51      0.53 o
   4   3   2       62.66       65.22      1.35 o
   5   3   2        0.52        1.87      0.83 o
   6   3   2      106.14      119.83      2.88 o
   7   3   2        1.53        0.99      0.95 o
  -8   4   2        7.84       -0.07      0.83 o
  -7   4   2       46.89       48.31      3.38 o
  -6   4   2       18.84       20.67      1.23 o
  -5   4   2        6.51        5.18      0.67 o
  -4   4   2      480.59      433.42      2.35 o
  -3   4   2      993.08     1028.70      4.68 o
  -2   4   2     3209.97     3135.59     14.51 o
  -1   4   2       96.20       84.90      0.83 o
   0   4   2      978.68      932.74      4.13 o
   1   4   2       79.10       86.23      0.77 o
   2   4   2     1649.26     1647.60      7.90 o
   3   4   2      353.41      357.23      2.14 o
   4   4   2       57.98       54.47      1.26 o
   5   4   2       55.16       55.28      1.54 o
   6   4   2       16.09       16.92      1.24 o
   7   4   2        2.70        2.12      1.01 o
  -8   5   2       15.84       20.30      1.77 o
  -7   5   2        0.68        0.44      2.15 o
  -6   5   2        4.87        3.83      0.93 o
  -5   5   2        1.98        0.70      0.56 o
  -4   5   2       39.05       39.52      0.63 o
  -3   5   2     2003.18     2140.90     10.49 o
  -2   5   2      393.60      402.42      1.83 o
  -1   5   2      570.13      514.61      2.49 o
   0   5   2     1329.78     1272.51      5.29 o
   1   5   2     1815.95     1712.27      7.96 o
   2   5   2      775.78      846.26      4.36 o
   3   5   2      156.28      151.92      1.24 o
   4   5   2        2.51        3.01      0.58 o
   5   5   2        9.69        7.01      1.07 o
   6   5   2        0.15        1.17      1.08 o
   7   5   2        6.28        4.50      1.31 o
  -8   6   2       20.20       15.10      1.68 o
  -7   6   2        3.75        3.23      2.28 o
  -6   6   2       20.56       20.61      1.44 o
  -5   6   2       72.95       79.97      1.62 o
  -4   6   2       31.39       29.67      0.69 o
  -3   6   2      279.12      304.46      1.57 o
  -2   6   2      181.08      151.44      1.05 o
  -1   6   2     5590.21     5331.06     27.17 o
   0   6   2      379.35      328.09      1.64 o
   1   6   2     2920.09     3037.54     14.93 o
   2   6   2      336.19      365.00      2.07 o
   3   6   2      183.21      181.27      1.39 o
   4   6   2      273.67      269.38      3.81 o
   5   6   2        4.13        3.19      1.01 o
   6   6   2       31.17       35.52      1.60 o
   7   6   2        0.02        0.11      1.45 o
  -8   7   2       14.50       13.04      8.23 o
  -7   7   2       11.66       12.19      2.32 o
  -6   7   2       28.21       25.39      1.85 o
  -5   7   2       77.46       83.10      1.59 o
  -4   7   2      272.28      301.55      2.37 o
  -3   7   2      592.35      649.40      3.67 o
  -2   7   2       93.84       79.87      0.71 o
  -1   7   2       24.02       22.05      0.52 o
   0   7   2     1284.60     1313.95      5.82 o
   1   7   2       82.10       95.60      0.89 o
   2   7   2      286.34      254.13      1.63 o
   3   7   2      688.18      709.53      4.38 o
   4   7   2       91.83       94.59      1.82 o
   5   7   2       85.82       82.83      2.02 o
   6   7   2        3.77        4.54      1.07 o
   7   7   2        0.03        0.46      1.89 o
  -8   8   2        1.28        0.35      1.03 o
  -7   8   2        3.09        1.30      1.50 o
  -6   8   2       59.56       62.91      2.29 o
  -5   8   2      453.95      475.92      5.09 o
  -4   8   2      385.01      387.13      3.14 o
  -3   8   2       36.98       51.46      0.78 o
  -2   8   2      313.78      325.69      1.71 o
  -1   8   2      896.40      904.94      4.11 o
   0   8   2     5945.40     5835.38     30.20 o
   1   8   2     2599.58     2877.55     14.59 o
   2   8   2       92.02      126.51      1.02 o
   3   8   2      705.03      718.68      5.94 o
   4   8   2      282.67      292.78      3.40 o
   5   8   2       36.79       36.86      2.00 o
   6   8   2       45.52       43.71      1.74 o
   7   8   2        1.71        2.56      2.25 o
  -7   9   2        0.83       -0.43      1.34 o
  -6   9   2       31.34       30.04      3.68 o
  -5   9   2      161.43      137.92      2.30 o
  -4   9   2      375.17      386.06      3.78 o
  -3   9   2       63.20       46.35      0.76 o
  -2   9   2        2.82        1.48      0.28 o
  -1   9   2        9.28       10.02      0.43 o
   0   9   2      146.75      146.24      1.00 o
   1   9   2     1744.87     1697.01      8.31 o
   2   9   2      873.01      889.95      4.96 o
   3   9   2      118.42      117.02      1.75 o
   4   9   2        7.45        7.16      0.88 o
   5   9   2        1.21        0.52      1.09 o
   6   9   2       19.77       21.19      1.42 o
  -7  10   2        4.68        4.50      1.82 o
  -6  10   2       20.75       18.90      2.46 o
  -5  10   2        0.37        1.10      0.75 o
  -4  10   2      130.41      126.04      2.06 o
  -3  10   2        9.60        9.78      0.57 o
  -2  10   2      132.64      107.02      0.81 o
  -1  10   2       17.12       22.99      0.53 o
   0  10   2       18.53       20.04      0.47 o
   1  10   2      290.74      341.69      1.89 o
   2  10   2      133.12      130.62      1.19 o
   3  10   2       12.50       11.91      0.98 o
   4  10   2        0.25        0.96      0.71 o
   5  10   2        3.49        3.11      1.24 o
   6  10   2      113.88      120.86      3.48 o
  -7  11   2       13.08       11.36      2.06 o
  -6  11   2       30.05       25.01      1.42 o
  -5  11   2       56.81       57.44      1.62 o
  -4  11   2      116.07      107.26      1.95 o
  -3  11   2     1283.00     1304.65      8.66 o
  -2  11   2       41.78       31.61      0.55 o
  -1  11   2       85.55       98.26      0.80 o
   0  11   2      220.86      295.62      1.70 o
   1  11   2       42.08       43.42      0.72 o
   2  11   2     1281.39     1346.00      8.66 o
   3  11   2       18.06       17.57      1.17 o
   4  11   2        0.80        1.36      0.78 o
   5  11   2       61.47       65.93      2.43 o
   6  11   2       26.04       28.26      1.58 o
  -7  12   2        0.53        1.43      1.86 o
  -6  12   2       12.08       12.27      1.65 o
  -5  12   2       77.89       83.90      1.98 o
  -4  12   2       31.14       29.54      1.24 o
  -3  12   2        0.70        1.74      0.53 o
  -2  12   2       28.55       29.52      0.65 o
  -1  12   2      145.91      132.69      0.95 o
   0  12   2      169.10      152.09      1.23 o
   1  12   2      167.75      192.38      1.40 o
   2  12   2       59.36       57.98      0.97 o
   3  12   2       93.77       94.90      1.85 o
   4  12   2        4.61        3.14      0.89 o
   5  12   2       23.27       26.24      1.61 o
   6  12   2       24.32       25.54      2.31 o
  -7  13   2       15.30       13.29      3.40 o
  -6  13   2       28.08       29.03      2.89 o
  -5  13   2        5.11        4.04      0.96 o
  -4  13   2      230.40      226.92      3.01 o
  -3  13   2      682.63      673.17      6.76 o
  -2  13   2       21.23       21.72      0.61 o
  -1  13   2       26.03       28.48      0.51 o
   0  13   2      105.77       91.76      1.01 o
   1  13   2        1.44        0.75      0.56 o
   2  13   2       11.61       12.10      0.79 o
   3  13   2        0.96        2.92      0.80 o
   4  13   2       27.15       33.21      1.33 o
   5  13   2        0.12        0.69      0.90 o
   6  13   2       12.08       10.89      1.35 o
  -7  14   2        6.80        3.57      1.70 o
  -6  14   2        7.17       10.10      1.15 o
  -5  14   2      121.96      138.88      2.42 o
  -4  14   2      176.90      174.21      2.55 o
  -3  14   2       35.84       27.60      1.52 o
  -2  14   2      619.44      574.33      4.27 o
  -1  14   2       57.22       60.32      0.84 o
   0  14   2      226.78      230.61      2.10 o
   1  14   2       16.58       16.97      0.98 o
   2  14   2      207.09      181.99      2.33 o
   3  14   2      148.12      141.49      2.17 o
   4  14   2        5.50        4.52      0.94 o
   5  14   2       78.27       84.83      2.22 o
   6  14   2       31.66       36.98      1.88 o
  -6  15   2       27.69       18.09      2.06 o
  -5  15   2        0.22        0.58      0.76 o
  -4  15   2       25.82       26.22      1.27 o
  -3  15   2      182.80      168.84      2.53 o
  -2  15   2      553.50      539.18      5.45 o
  -1  15   2       18.35       15.79      1.22 o
   0  15   2        9.02        9.52      0.83 o
   1  15   2       14.85       22.22      1.09 o
   2  15   2      311.17      293.13      3.09 o
   3  15   2       29.20       27.65      1.22 o
   4  15   2       24.22       23.29      1.38 o
   5  15   2       16.21       14.43      1.26 o
  -6  16   2        7.62        4.65      0.96 o
  -5  16   2       12.41       12.66      1.75 o
  -4  16   2       18.46       17.02      1.25 o
  -3  16   2        1.45        1.42      0.79 o
  -2  16   2      874.00      792.45      8.37 o
  -1  16   2       47.52       59.96      1.43 o
   0  16   2      203.66      212.47      2.45 o
   1  16   2       12.48        9.49      0.88 o
   2  16   2      155.51      156.94      2.16 o
   3  16   2        5.54        5.51      1.01 o
   4  16   2        1.90        2.38      0.82 o
   5  16   2        0.22        0.13      0.54 o
  -6  17   2       17.66       14.18      1.35 o
  -5  17   2        0.74        0.99      0.81 o
  -4  17   2       18.53       21.21      1.20 o
  -3  17   2       83.52       93.68      2.54 o
  -2  17   2       25.80       29.34      1.35 o
  -1  17   2      261.41      251.95      3.02 o
   0  17   2       87.38       83.29      1.60 o
   1  17   2      162.96      161.89      2.23 o
   2  17   2      392.34      418.46      4.20 o
   3  17   2        9.74        8.14      1.06 o
   4  17   2        0.00       -0.15      0.74 o
   5  17   2       15.12       16.32      1.60 o
  -5  18   2        5.81        3.47      0.92 o
  -4  18   2       74.77       69.13      2.08 o
  -3  18   2       17.48       22.00      1.94 o
  -2  18   2      160.88      134.42      2.29 o
  -1  18   2        3.44        1.33      0.89 o
   0  18   2       47.81       42.13      1.37 o
   1  18   2        1.16        1.25      0.72 o
   2  18   2       46.66       57.84      2.74 o
   3  18   2        1.70        1.42      0.80 o
   4  18   2       21.81       23.31      1.40 o
   5  18   2        8.72        6.88      1.39 o
  -5  19   2        1.28        0.94      0.70 o
  -4  19   2       29.57       33.18      1.36 o
  -3  19   2       25.50       28.69      1.87 o
  -2  19   2       35.76       41.95      2.15 o
  -1  19   2        0.01        0.27      0.61 o
   0  19   2        5.39        6.86      1.03 o
   1  19   2       76.64       64.66      1.47 o
   2  19   2       11.50       11.98      0.87 o
   3  19   2        0.17        0.18      0.55 o
   4  19   2       49.02       53.51      1.66 o
  -5  20   2       21.37       27.60      1.71 o
  -4  20   2        0.52        0.75      0.99 o
  -3  20   2        4.35        6.37      1.46 o
  -2  20   2        5.27        4.10      1.48 o
  -1  20   2        2.04        1.42      0.90 o
   0  20   2       78.94       89.70      1.88 o
   1  20   2        0.93        1.58      0.76 o
   2  20   2       47.36       45.74      1.33 o
   3  20   2       31.58       32.59      1.56 o
   4  20   2        8.27        2.12      1.20 o
  -4  21   2       10.99        5.42      1.00 o
  -3  21   2       63.42       61.91      1.86 o
  -2  21   2       56.52       53.51      2.32 o
  -1  21   2       76.67       73.71      1.76 o
   0  21   2        7.42        7.52      0.95 o
   1  21   2       12.93       12.02      0.99 o
   2  21   2        0.05        0.54      0.59 o
   3  21   2        0.96        0.22      0.53 o
  -4  22   2        8.07        6.76      1.28 o
  -3  22   2       10.61       10.82      1.24 o
  -2  22   2      109.36      111.64      2.64 o
  -1  22   2       87.65       83.78      2.05 o
   0  22   2        8.09        9.41      0.92 o
   1  22   2        0.84        1.08      0.73 o
   2  22   2       24.08       26.30      1.05 o
   3  22   2        2.02        0.99      1.04 o
  -3  23   2       18.55       16.07      1.20 o
  -2  23   2       14.92       17.94      1.58 o
  -1  23   2        1.22        1.10      0.62 o
   0  23   2       57.97       62.97      1.49 o
   1  23   2       22.38       27.21      1.00 o
   2  23   2        0.84        0.28      0.63 o
  -2  24   2        0.01       -0.08      0.63 o
  -1  24   2        5.66        4.53      1.09 o
   0  24   2        7.24       10.90      1.30 o
   1  24   2        0.44        0.27      0.51 o
  -8   1   3        4.26       -0.01      1.03 o
  -7   1   3        0.11        0.79      1.00 o
  -6   1   3        0.12        1.24      0.93 o
  -5   1   3       22.22       24.16      1.07 o
  -4   1   3        8.61       12.82      0.34 o
  -3   1   3     1280.67     1245.00      6.00 o
  -2   1   3     1514.82     1443.81      9.10 o
  -1   1   3     2173.88     2109.86     11.38 o
   0   1   3    16003.85    15566.58     91.33 o
   1   1   3     5808.29     5669.42     30.05 o
   2   1   3        2.76        4.37      0.32 o
   3   1   3       50.64       47.22      0.66 o
   4   1   3        0.16        0.38      0.72 o
   5   1   3      130.06      142.28      2.81 o
   6   1   3        9.86        7.50      0.98 o
   7   1   3        1.34        0.36      0.95 o
  -8   2   3       46.78       44.12      3.08 o
  -7   2   3       28.30       31.44      2.11 o
  -6   2   3       29.56       36.53      2.22 o
  -5   2   3      449.05      457.84      4.63 o
  -4   2   3      153.90      165.60      1.12 o
  -3   2   3       72.30       79.97      0.80 o
  -2   2   3     1754.89     1794.41      9.20 o
  -1   2   3      428.85      356.62      2.28 o
   0   2   3     2540.35     2508.76     12.26 o
   1   2   3     3384.14     3344.59     16.09 o
   2   2   3        9.69       21.17      0.38 o
   3   2   3      406.95      401.66      2.88 o
   4   2   3       10.22       13.59      1.04 o
   5   2   3       16.63       16.74      1.39 o
   6   2   3        1.50        1.90      0.79 o
   7   2   3        0.04        0.11      0.70 o
  -8   3   3        0.07        0.27      2.29 o
  -7   3   3       13.04        7.57      3.83 o
  -6   3   3        1.93        2.68      0.85 o
  -5   3   3       11.54       14.08      2.06 o
  -4   3   3     1403.74     1542.88      8.35 o
  -3   3   3     4694.35     4980.23     28.22 o
  -2   3   3      505.65      508.56      2.58 o
  -1   3   3        5.06        3.51      0.32 o
   0   3   3     5422.15     5148.78     24.61 o
   1   3   3     2410.82     2471.96     12.09 o
   2   3   3       27.79       30.02      0.43 o
   3   3   3      469.28      486.58      3.27 o
   4   3   3        2.36        3.87      0.96 o
   5   3   3       19.33       18.39      1.38 o
   6   3   3       18.77       24.17      1.67 o
   7   3   3        0.34        0.29      1.32 o
  -8   4   3        0.25       -0.06      1.28 o
  -7   4   3       15.76       14.20      4.75 o
  -6   4   3      161.08      172.50      3.25 o
  -5   4   3      120.83      119.60      2.30 o
  -4   4   3      354.97      390.68      2.22 o
  -3   4   3     4126.59     4203.26     22.40 o
  -2   4   3     1570.48     1585.92      7.43 o
  -1   4   3      116.51      110.82      0.86 o
   0   4   3      250.94      232.50      1.24 o
   1   4   3     1120.76     1194.44      5.71 o
   2   4   3      326.53      301.36      1.81 o
   3   4   3      527.66      510.92      3.21 o
   4   4   3      291.20      307.58      4.07 o
   5   4   3      128.81      122.15      3.50 o
   6   4   3        0.76        0.72      0.78 o
   7   4   3        0.32       -0.66      2.59 o
  -8   5   3        2.36        0.87      1.11 o
  -7   5   3       65.62       71.57      3.53 o
  -6   5   3      156.93      142.46      2.84 o
  -5   5   3        4.50        3.18      0.57 o
  -4   5   3      881.24      917.85      5.54 o
  -3   5   3        4.64        3.08      0.27 o
  -2   5   3      950.57      983.07      4.39 o
  -1   5   3     4793.94     4765.44     22.60 o
   0   5   3      632.13      538.93      2.44 o
   1   5   3      219.71      197.04      1.18 o
   2   5   3      125.36      123.57      1.21 o
   3   5   3       87.53       94.34      1.01 o
   4   5   3        0.89        1.80      0.72 o
   5   5   3       15.64       15.62      1.31 o
   6   5   3       26.43       31.03      1.78 o
   7   5   3        0.93       -0.63      2.60 o
  -8   6   3        9.23        2.43      2.98 o
  -7   6   3       37.99       45.79      2.88 o
  -6   6   3        5.16        5.79      1.26 o
  -5   6   3      454.57      482.14      4.83 o
  -4   6   3       35.93       27.17      0.78 o
  -3   6   3       11.85       10.79      0.37 o
  -2   6   3      159.55      199.20      1.15 o
  -1   6   3      220.84      219.90      1.18 o
   0   6   3        0.42        1.60      0.34 o
   1   6   3     1006.48     1057.72      4.92 o
   2   6   3      304.44      301.32      2.04 o
   3   6   3        1.35        2.31      0.46 o
   4   6   3      211.96      192.92      2.54 o
   5   6   3       70.71       75.80      2.18 o
   6   6   3        3.87        5.05      1.25 o
  -8   7   3        0.12        0.19      1.13 o
  -7   7   3        7.47        8.06      2.23 o
  -6   7   3       53.31       57.94      2.18 o
  -5   7   3       55.70       42.83      1.27 o
  -4   7   3      766.14      800.38      5.46 o
  -3   7   3      222.95      194.85      1.36 o
  -2   7   3      513.43      493.51      2.42 o
  -1   7   3      362.26      385.99      1.86 o
   0   7   3      910.65      985.00      4.51 o
   1   7   3      620.51      654.10      3.25 o
   2   7   3       42.85       37.63      0.74 o
   3   7   3        2.49        4.06      0.49 o
   4   7   3      173.01      172.55      2.64 o
   5   7   3       89.47       97.40      2.34 o
   6   7   3        1.71        1.27      0.92 o
  -8   8   3       18.95       18.24      2.08 o
  -7   8   3        1.02        0.89      1.38 o
  -6   8   3        3.99        3.63      1.21 o
  -5   8   3      168.92      174.63      2.40 o
  -4   8   3        1.15        3.62      0.68 o
  -3   8   3        0.95        0.94      0.32 o
  -2   8   3      657.15      652.39      3.29 o
  -1   8   3       47.31       54.54      0.69 o
   0   8   3     3280.05     3479.98     17.61 o
   1   8   3      849.87      882.71      4.27 o
   2   8   3        2.63        1.59      0.40 o
   3   8   3       73.13       64.12      1.59 o
   4   8   3        2.80        1.52      0.83 o
   5   8   3       39.55       44.39      1.76 o
   6   8   3        2.76        1.14      0.86 o
  -8   9   3        8.13        5.37      1.67 o
  -7   9   3        0.03       -0.22      1.29 o
  -6   9   3       26.49       28.51      1.81 o
  -5   9   3      177.97      182.17      2.60 o
  -4   9   3        3.60        3.61      0.62 o
  -3   9   3       58.25       55.10      0.94 o
  -2   9   3       44.66       41.86      0.57 o
  -1   9   3        6.87       11.07      0.44 o
   0   9   3     1213.61     1239.58      5.90 o
   1   9   3      210.03      179.12      1.22 o
   2   9   3       31.18       31.78      0.65 o
   3   9   3        0.69        0.40      0.65 o
   4   9   3        6.43        9.59      1.10 o
   5   9   3       48.97       50.26      1.80 o
   6   9   3        0.60        0.12      0.72 o
  -7  10   3       14.60       20.32      3.04 o
  -6  10   3       71.52       71.80      3.76 o
  -5  10   3        5.49        4.59      0.89 o
  -4  10   3        9.37       10.18      0.91 o
  -3  10   3       96.68       95.32      1.17 o
  -2  10   3      382.46      382.14      2.04 o
  -1  10   3     3845.72     4160.88     22.59 o
   0  10   3      220.92      270.96      1.56 o
   1  10   3        8.67       12.12      0.41 o
   2  10   3      742.04      779.65      5.49 o
   3  10   3       81.68       81.82      1.75 o
   4  10   3       34.00       43.20      1.57 o
   5  10   3       51.89       59.26      1.93 o
   6  10   3        2.86        1.51      0.81 o
  -7  11   3       11.18        9.16      2.13 o
  -6  11   3       29.75       24.85      2.20 o
  -5  11   3      111.77      102.63      2.11 o
  -4  11   3      332.57      306.70      4.13 o
  -3  11   3        4.49        6.80      0.65 o
  -2  11   3        7.63        5.32      0.36 o
  -1  11   3      194.56      217.36      1.38 o
   0  11   3        5.50        7.80      0.45 o
   1  11   3       20.23       23.05      0.62 o
   2  11   3      138.98      141.83      1.65 o
   3  11   3       28.40       32.10      1.31 o
   4  11   3      106.78      111.88      2.06 o
   5  11   3       44.45       45.99      1.89 o
   6  11   3       21.93       23.22      1.38 o
  -7  12   3       13.02        9.57      2.12 o
  -6  12   3        2.20        0.90      0.76 o
  -5  12   3       12.58       11.67      1.10 o
  -4  12   3       14.26       14.30      1.12 o
  -3  12   3      175.78      172.38      2.32 o
  -2  12   3      609.07      602.41      3.33 o
  -1  12   3      768.78      747.15      3.83 o
   0  12   3        0.61        1.56      0.37 o
   1  12   3       11.20       14.85      0.64 o
   2  12   3      366.13      359.10      3.36 o
   3  12   3       66.92       70.61      1.86 o
   4  12   3      265.96      268.89      3.57 o
   5  12   3        0.22        1.08      0.95 o
   6  12   3        9.80        4.62      1.38 o
  -7  13   3        0.85        1.59      1.57 o
  -6  13   3        3.15        2.24      0.73 o
  -5  13   3       31.18       40.49      1.51 o
  -4  13   3      751.58      726.43      7.28 o
  -3  13   3       15.65       12.24      1.05 o
  -2  13   3       95.39       94.77      1.07 o
  -1  13   3       74.87       70.54      0.77 o
   0  13   3      534.10      550.69      3.71 o
   1  13   3      292.69      282.63      2.96 o
   2  13   3       36.34       41.66      1.18 o
   3  13   3       73.29       68.37      1.82 o
   4  13   3        0.04        0.57      0.69 o
   5  13   3        2.52        2.82      1.06 o
  -7  14   3        4.15        2.35      1.72 o
  -6  14   3        4.44        3.69      0.92 o
  -5  14   3        2.45        2.99      0.93 o
  -4  14   3       52.46       61.58      1.67 o
  -3  14   3      335.79      349.98      3.96 o
  -2  14   3       18.94       14.72      0.93 o
  -1  14   3       12.74        8.06      0.51 o
   0  14   3        0.63        0.94      0.55 o
   1  14   3       23.47       26.57      1.11 o
   2  14   3        9.55       10.84      0.96 o
   3  14   3       30.20       34.76      1.46 o
   4  14   3        6.94        9.78      0.96 o
   5  14   3        3.51        3.49      1.15 o
  -6  15   3       24.95       22.86      1.91 o
  -5  15   3      111.16      115.72      2.43 o
  -4  15   3       58.28       67.11      1.82 o
  -3  15   3       90.81       73.57      1.83 o
  -2  15   3       66.91       59.89      1.73 o
  -1  15   3       91.59       88.28      1.40 o
   0  15   3       72.24       59.47      1.27 o
   1  15   3       88.72       88.76      1.63 o
   2  15   3        2.14        2.21      0.80 o
   3  15   3        0.63        1.81      1.05 o
   4  15   3        0.40        0.44      0.62 o
   5  15   3       42.81       48.87      1.66 o
  -6  16   3        6.00        3.44      0.88 o
  -5  16   3       98.36       88.55      2.20 o
  -4  16   3        3.57        4.93      0.98 o
  -3  16   3      513.91      500.76      5.81 o
  -2  16   3      191.04      214.94      3.24 o
  -1  16   3      403.32      388.33      3.75 o
   0  16   3       10.65        9.55      0.79 o
   1  16   3        5.49        7.52      0.93 o
   2  16   3      165.17      148.76      2.31 o
   3  16   3      110.37      107.81      2.42 o
   4  16   3       14.73       14.97      0.94 o
   5  16   3        6.02        4.53      0.78 o
  -6  17   3       16.09       14.18      0.90 o
  -5  17   3       26.21       29.25      1.34 o
  -4  17   3       39.07       39.91      1.43 o
  -3  17   3        0.15        1.34      1.11 o
  -2  17   3      417.84      442.93      8.18 o
  -1  17   3       76.29       77.83      1.86 o
   0  17   3        9.40       17.86      1.01 o
   1  17   3        2.19        3.61      0.78 o
   2  17   3       32.53       36.28      1.37 o
   3  17   3       22.49       22.36      1.36 o
   4  17   3        0.20        0.53      0.78 o
  -6  18   3       23.17       23.97      2.57 o
  -5  18   3       37.92       39.49      1.40 o
  -4  18   3       32.35       33.57      1.53 o
  -3  18   3      553.58      536.48      7.39 o
  -2  18   3      141.35      139.08      3.46 o
  -1  18   3      290.44      302.39      3.68 o
   0  18   3      219.52      195.29      2.48 o
   1  18   3       21.87       17.30      1.09 o
   2  18   3       46.96       40.64      1.35 o
   3  18   3       24.47       24.98      1.41 o
   4  18   3        9.30        8.94      1.72 o
  -5  19   3       44.40       45.65      1.83 o
  -4  19   3       10.79       13.18      1.34 o
  -3  19   3      135.83      137.22      2.99 o
  -2  19   3       76.95       72.53      6.29 o
  -1  19   3        0.19        0.45      0.63 o
   0  19   3       25.56       34.80      1.44 o
   1  19   3        0.83        1.94      0.72 o
   2  19   3       44.60       45.27      1.31 o
   3  19   3        1.93        1.57      0.85 o
   4  19   3        0.35        0.17      0.63 o
  -5  20   3       30.99       36.91      1.57 o
  -4  20   3       15.98       18.72      1.76 o
  -3  20   3      132.91      129.85      2.71 o
  -2  20   3        0.08        0.15      0.96 o
  -1  20   3        6.20        5.58      0.97 o
   0  20   3      146.43      147.73      2.27 o
   1  20   3       24.81       29.51      1.14 o
   2  20   3       17.29       14.69      0.95 o
   3  20   3        0.10        0.43      0.69 o
  -4  21   3       28.13       27.27      1.34 o
  -3  21   3        0.67        0.52      0.82 o
  -2  21   3        0.65        0.23      0.91 o
  -1  21   3        1.15        0.38      0.66 o
   0  21   3       63.28       67.53      1.56 o
   1  21   3       37.78       45.63      1.36 o
   2  21   3       27.72       34.18      1.15 o
   3  21   3       16.93       21.53      1.90 o
  -4  22   3       96.06      114.47      2.58 o
  -3  22   3       19.52       21.52      1.67 o
  -2  22   3        1.85        1.72      1.05 o
  -1  22   3       11.16       14.44      0.94 o
   0  22   3        7.98        6.54      0.81 o
   1  22   3        0.00        0.22      0.51 o
   2  22   3        0.73        0.29      0.47 o
  -3  23   3       10.21       13.31      1.21 o
  -2  23   3       10.72       16.22      1.26 o
  -1  23   3        0.26        1.20      0.80 o
   0  23   3        6.38        5.99      0.83 o
   1  23   3        3.54        1.45      0.59 o
   2  23   3        1.74        0.72      0.75 o
  -2  24   3       18.85       18.97      1.13 o
  -1  24   3        1.69        1.38      1.05 o
   0  24   3       50.51       62.72      1.67 o
   1  24   3        0.34        0.58      0.94 o
  -8   0   4       19.33       19.15      2.39 o
  -7   0   4       80.50       90.04      5.12 o
  -6   0   4      241.69      269.56      6.37 o
  -5   0   4      153.79      180.63      3.13 o
  -4   0   4     9908.01    10229.04    135.53 o
  -3   0   4     2038.01     2457.92     26.57 o
  -2   0   4     2683.40     2631.99     20.06 o
  -1   0   4     1974.64     1788.95     12.79 o
   0   0   4      960.84     1057.65      6.56 o
   1   0   4     3375.28     3657.36     26.33 o
   2   0   4     1000.46     1110.86      7.40 o
   3   0   4       49.36       45.17      1.80 o
   4   0   4       14.98       19.21      2.07 o
   5   0   4        6.48        9.38      1.76 o
   6   0   4        1.72        0.22      0.89 o
  -8   1   4        5.90       -0.12      1.19 o
  -7   1   4       12.17       14.35      1.77 o
  -6   1   4      221.49      208.10      3.43 o
  -5   1   4       15.53       16.30      0.77 o
  -4   1   4       86.43       71.13      1.13 o
  -3   1   4     2467.07     2642.00     14.66 o
  -2   1   4      411.77      429.37      2.24 o
  -1   1   4       37.11       29.68      0.54 o
   0   1   4      735.97      697.58      3.11 o
   1   1   4      171.61      152.57      1.09 o
   2   1   4     1134.24     1209.07      5.78 o
   3   1   4        2.57        2.45      0.61 o
   4   1   4       23.76       21.86      1.50 o
   5   1   4       17.19       16.37      1.38 o
   6   1   4        2.95        0.91      0.72 o
  -8   2   4        0.13       -0.02      1.44 o
  -7   2   4       88.67       98.41      2.68 o
  -6   2   4      651.54      698.77      9.83 o
  -5   2   4       10.46        9.71      1.00 o
  -4   2   4     3196.74     3538.89     23.41 o
  -3   2   4      179.20      182.64      1.21 o
  -2   2   4       25.07       27.94      0.55 o
  -1   2   4       76.53       59.54      0.71 o
   0   2   4      279.22      274.57      1.39 o
   1   2   4     1498.11     1540.66      7.25 o
   2   2   4      535.37      622.79      3.23 o
   3   2   4       42.64       47.22      1.02 o
   4   2   4        3.24        3.44      1.16 o
   5   2   4       16.56       17.90      1.40 o
   6   2   4        5.12        2.62      0.90 o
  -8   3   4        1.52        2.37      3.45 o
  -7   3   4        3.32        5.38      2.09 o
  -6   3   4      363.84      359.21      4.86 o
  -5   3   4      271.20      268.78      3.33 o
  -4   3   4       91.10       67.42      0.96 o
  -3   3   4     2160.33     2194.35     12.06 o
  -2   3   4      422.19      403.37      2.14 o
  -1   3   4      318.73      342.67      1.66 o
   0   3   4      844.11      861.21      3.84 o
   1   3   4      344.54      384.88      1.99 o
   2   3   4      976.37      962.87      5.37 o
   3   3   4       16.90       14.92      0.70 o
   4   3   4      107.89      115.02      2.72 o
   5   3   4       99.05       97.87      2.49 o
   6   3   4        7.21        3.36      1.25 o
  -8   4   4        0.33       -0.02      1.44 o
  -7   4   4       68.97       76.38      2.21 o
  -6   4   4       35.30       34.27      1.67 o
  -5   4   4      509.25      552.65      5.98 o
  -4   4   4       72.77       67.64      0.93 o
  -3   4   4      114.34       97.56      1.05 o
  -2   4   4      335.97      369.74      2.17 o
  -1   4   4      347.98      363.85      1.85 o
   0   4   4        0.01        2.20      0.29 o
   1   4   4       16.14       13.00      0.40 o
   2   4   4      386.64      369.27      2.37 o
   3   4   4      100.51       89.83      1.37 o
   4   4   4      113.76      115.85      3.21 o
   5   4   4        5.71        3.85      1.08 o
   6   4   4        4.11        1.89      0.88 o
  -8   5   4       22.18       24.45      2.13 o
  -7   5   4        1.37       -0.20      0.71 o
  -6   5   4        0.50       -0.48      0.82 o
  -5   5   4      288.28      280.45      3.63 o
  -4   5   4      116.72      108.71      1.05 o
  -3   5   4      930.57      898.34      4.85 o
  -2   5   4        3.80        1.79      0.38 o
  -1   5   4      203.59      175.53      1.05 o
   0   5   4       16.55       16.26      0.31 o
   1   5   4      386.35      385.46      1.95 o
   2   5   4      312.22      336.42      2.22 o
   3   5   4        0.63        0.35      0.47 o
   4   5   4       82.96       80.46      1.83 o
   5   5   4        8.06        8.73      1.18 o
   6   5   4        1.56        1.24      1.02 o
  -8   6   4        0.56       -0.04      0.97 o
  -7   6   4       46.88       46.24      1.86 o
  -6   6   4        0.22        0.17      0.79 o
  -5   6   4      136.26      145.90      2.61 o
  -4   6   4      784.83      786.79      4.93 o
  -3   6   4     2010.71     2073.36     11.52 o
  -2   6   4     1042.34     1029.42      4.77 o
  -1   6   4     1369.61     1419.49      6.46 o
   0   6   4      285.39      244.69      1.34 o
   1   6   4      208.91      210.69      1.30 o
   2   6   4      109.33      104.57      1.14 o
   3   6   4      138.89      139.65      1.63 o
   4   6   4        4.71        3.00      0.79 o
   5   6   4       49.55       48.21      1.82 o
   6   6   4        3.78        2.11      1.18 o
  -8   7   4        0.01        0.74      1.33 o
  -7   7   4        3.09        1.05      0.94 o
  -6   7   4       20.81       24.33      2.00 o
  -5   7   4        0.07        0.58      0.79 o
  -4   7   4       79.96       76.16      1.09 o
  -3   7   4        8.01       10.41      0.54 o
  -2   7   4     1177.05     1266.52      5.99 o
  -1   7   4     1276.38     1332.19      5.91 o
   0   7   4      149.99      159.86      1.04 o
   1   7   4      296.47      298.52      1.73 o
   2   7   4       15.29       14.69      0.67 o
   3   7   4       65.00       55.02      1.31 o
   4   7   4      174.81      169.24      3.05 o
   5   7   4       16.48       14.41      1.29 o
   6   7   4        1.44        0.45      0.92 o
  -8   8   4       17.23       17.82      2.18 o
  -7   8   4       86.98       94.34      2.73 o
  -6   8   4        6.23        7.57      1.51 o
  -5   8   4        9.22       11.94      1.10 o
  -4   8   4        1.23        0.82      0.51 o
  -3   8   4      687.08      686.64      3.88 o
  -2   8   4     2279.13     2429.13     12.04 o
  -1   8   4      572.87      675.50      3.16 o
   0   8   4      199.50      240.75      1.40 o
   1   8   4      551.90      547.05      2.82 o
   2   8   4      377.87      372.01      2.69 o
   3   8   4       67.22       64.61      1.42 o
   4   8   4      392.99      396.43      5.14 o
   5   8   4        0.93        0.86      0.92 o
   6   8   4        0.93        0.02      0.50 o
  -8   9   4        6.28        6.11      1.85 o
  -7   9   4        0.80       -0.08      0.72 o
  -6   9   4       83.27       81.00      2.19 o
  -5   9   4       49.96       45.75      1.89 o
  -4   9   4       28.70       23.58      0.81 o
  -3   9   4        8.22        6.16      0.43 o
  -2   9   4     1045.96     1151.06      5.68 o
  -1   9   4     1618.20     1695.14      8.12 o
   0   9   4       55.40       35.51      0.51 o
   1   9   4       15.07       14.84      0.50 o
   2   9   4      156.73      160.97      1.70 o
   3   9   4       37.38       36.43      1.47 o
   4   9   4       12.30       12.02      1.23 o
   5   9   4       39.67       39.02      1.47 o
   6   9   4       31.48       35.16      1.75 o
  -7  10   4       25.63       20.05      4.94 o
  -6  10   4      150.31      144.38      2.90 o
  -5  10   4       25.26       21.54      1.22 o
  -4  10   4      252.45      246.51      2.66 o
  -3  10   4      198.57      197.42      1.77 o
  -2  10   4        1.25        1.34      0.34 o
  -1  10   4     1569.68     1652.42      9.54 o
   0  10   4      112.15      104.92      0.93 o
   1  10   4       11.61       14.23      0.52 o
   2  10   4        0.08        0.73      0.68 o
   3  10   4        0.13        0.50      0.76 o
   4  10   4      410.20      441.41      6.80 o
   5  10   4        0.90        0.57      0.75 o
   6  10   4        5.74        5.40      1.01 o
  -7  11   4       35.29       34.48      2.05 o
  -6  11   4        0.31        0.42      0.85 o
  -5  11   4      152.75      143.76      2.45 o
  -4  11   4      130.26      129.49      2.02 o
  -3  11   4      222.60      199.63      2.29 o
  -2  11   4      545.71      564.87      3.17 o
  -1  11   4      237.69      243.61      1.55 o
   0  11   4       19.82       19.54      0.51 o
   1  11   4      198.64      184.43      1.68 o
   2  11   4       48.73       50.44      1.40 o
   3  11   4       28.76       28.50      1.40 o
   4  11   4      141.68      147.02      2.92 o
   5  11   4       17.14       14.12      2.01 o
  -7  12   4        3.73        2.77      1.07 o
  -6  12   4       21.73       19.88      1.47 o
  -5  12   4       30.90       24.64      1.49 o
  -4  12   4      102.74       97.05      1.86 o
  -3  12   4       84.57       88.24      1.65 o
  -2  12   4       54.21       52.90      0.86 o
  -1  12   4      423.10      424.62      2.68 o
   0  12   4        8.18        7.91      0.48 o
   1  12   4        8.66        8.52      0.86 o
   2  12   4        0.37        0.64      0.68 o
   3  12   4      153.33      162.09      2.64 o
   4  12   4        4.74        6.65      1.14 o
   5  12   4        0.01        0.72      0.86 o
  -7  13   4        0.85        1.28      0.94 o
  -6  13   4        1.28        0.92      0.97 o
  -5  13   4       36.77       42.04      1.68 o
  -4  13   4       14.36       15.62      1.11 o
  -3  13   4      189.47      167.31      2.18 o
  -2  13   4       69.72       58.72      0.97 o
  -1  13   4       11.04        6.76      0.45 o
   0  13   4        5.58        4.40      0.58 o
   1  13   4       27.43       25.11      1.16 o
   2  13   4       22.33       22.82      1.28 o
   3  13   4       12.19       10.83      1.14 o
   4  13   4        5.16        6.28      0.91 o
   5  13   4       18.53       20.49      1.31 o
  -7  14   4       48.95       58.41      3.38 o
  -6  14   4       79.16       82.33      2.34 o
  -5  14   4      128.20      101.82      2.52 o
  -4  14   4        4.92        5.60      0.98 o
  -3  14   4        6.52        6.67      1.03 o
  -2  14   4      242.18      230.39      2.62 o
  -1  14   4      246.70      229.90      2.48 o
   0  14   4       15.08       16.94      0.84 o
   1  14   4       22.82       20.27      1.20 o
   2  14   4       15.02       20.65      1.37 o
   3  14   4      486.98      509.11      6.19 o
   4  14   4       36.68       37.33      1.31 o
   5  14   4       12.83        7.00      1.52 o
  -7  15   4       12.48        7.97      2.41 o
  -6  15   4       13.83        8.91      1.70 o
  -5  15   4      401.22      375.37      6.28 o
  -4  15   4      173.55      175.22      2.77 o
  -3  15   4        2.18        4.97      1.12 o
  -2  15   4       37.26       36.98      1.42 o
  -1  15   4      286.52      308.49      3.34 o
   0  15   4        8.53       12.65      0.99 o
   1  15   4       83.89       84.47      1.68 o
   2  15   4      102.61      105.55      2.11 o
   3  15   4       50.18       58.51      2.02 o
   4  15   4        2.16        1.73      0.70 o
   5  15   4        0.21        0.31      0.60 o
  -6  16   4        6.05        4.70      0.73 o
  -5  16   4        1.82        3.32      0.90 o
  -4  16   4        0.56        3.38      1.06 o
  -3  16   4        8.01       13.24      1.37 o
  -2  16   4      218.03      204.87      2.67 o
  -1  16   4      319.25      294.95      3.22 o
   0  16   4       18.60       16.53      1.00 o
   1  16   4        4.91        5.00      0.94 o
   2  16   4       98.79       92.00      2.01 o
   3  16   4       49.89       56.13      1.86 o
   4  16   4        0.38        0.46      0.57 o
  -6  17   4        9.07        5.82      0.80 o
  -5  17   4       72.62       77.17      1.93 o
  -4  17   4       36.32       32.64      1.67 o
  -3  17   4       44.53       46.30      1.89 o
  -2  17   4        3.75        2.22      0.89 o
  -1  17   4      557.53      551.70      5.77 o
   0  17   4      288.67      292.86      3.25 o
   1  17   4      208.91      212.32      2.93 o
   2  17   4       37.46       37.02      1.51 o
   3  17   4        7.53        8.48      1.10 o
   4  17   4       12.21       11.69      1.33 o
  -6  18   4        3.54        3.77      0.97 o
  -5  18   4       38.56       38.59      1.38 o
  -4  18   4      161.99      158.98      2.82 o
  -3  18   4       32.65       38.65      3.29 o
  -2  18   4        0.02        0.75      1.08 o
  -1  18   4        9.21        9.93      1.25 o
   0  18   4        0.74        1.84      0.70 o
   1  18   4        0.04       -0.38      0.68 o
   2  18   4        1.63        4.54      0.90 o
   3  18   4        7.79        6.84      1.11 o
   4  18   4        2.90        0.64      0.69 o
  -5  19   4       12.10        7.24      1.03 o
  -4  19   4      226.64      248.23      4.06 o
  -3  19   4      115.05      110.30      2.61 o
  -2  19   4        4.27        4.89      1.29 o
  -1  19   4      117.13      103.28      2.17 o
   0  19   4      179.67      177.12      2.22 o
   1  19   4        2.76        3.31      0.87 o
   2  19   4        0.58        0.60      0.67 o
   3  19   4        0.19        0.25      0.62 o
  -5  20   4        1.25        1.10      0.87 o
  -4  20   4       80.35       85.52      2.16 o
  -3  20   4       72.03       75.14      2.35 o
  -2  20   4       61.36       61.22      5.24 o
  -1  20   4       20.89       19.94      1.54 o
   0  20   4       30.49       29.35      1.05 o
   1  20   4        4.55        4.52      0.77 o
   2  20   4       29.44       34.16      1.56 o
   3  20   4       12.71       15.24      1.71 o
  -4  21   4       20.98       16.86      2.09 o
  -3  21   4        7.98        8.07      1.30 o
  -2  21   4        2.28        2.58      1.08 o
  -1  21   4       14.26        7.78      1.08 o
   0  21   4       34.22       34.00      1.32 o
   1  21   4        6.06        3.95      0.68 o
   2  21   4       31.24       29.96      1.14 o
  -4  22   4        6.32        2.96      0.84 o
  -3  22   4        8.85        8.81      1.19 o
  -2  22   4       51.74       58.16      1.89 o
  -1  22   4       20.38       16.94      1.08 o
   0  22   4        0.77        0.51      0.69 o
   1  22   4        0.29        0.08      0.42 o
   2  22   4       40.09       44.20      1.31 o
  -3  23   4        0.58        0.71      0.80 o
  -2  23   4       16.89       18.66      1.19 o
  -1  23   4        1.28        1.84      0.79 o
   0  23   4        7.87        9.27      1.10 o
   1  23   4       20.48       20.84      1.73 o
  -1  24   4        4.42        4.97      1.00 o
   0  24   4        0.95        0.84      0.68 o
  -8   1   5        7.62       -0.26      1.49 o
  -7   1   5      184.91      187.48      5.82 o
  -6   1   5        1.65        3.16      1.43 o
  -5   1   5     1164.85     1224.10     12.43 o
  -4   1   5      122.04      121.13      1.37 o
  -3   1   5      368.87      387.30      4.59 o
  -2   1   5     1460.26     1597.15      7.39 o
  -1   1   5     1242.77     1282.70      5.98 o
   0   1   5       49.57       39.22      0.68 o
   1   1   5     3312.83     3516.17     19.23 o
   2   1   5      597.10      588.83      3.38 o
   3   1   5       58.38       52.00      1.52 o
   4   1   5       60.07       62.63      2.20 o
   5   1   5        2.59        1.47      0.96 o
   6   1   5        7.11        0.74      0.70 o
  -8   2   5        3.61        1.61      1.13 o
  -7   2   5       56.58       70.56      2.73 o
  -6   2   5        2.74        2.05      1.20 o
  -5   2   5      215.20      246.10      2.77 o
  -4   2   5      173.94      158.89      1.97 o
  -3   2   5     1061.17     1055.10      6.29 o
  -2   2   5      414.13      395.80      2.09 o
  -1   2   5     1549.16     1558.19      6.76 o
   0   2   5        1.36        3.45      0.24 o
   1   2   5      566.35      578.16      2.97 o
   2   2   5      479.20      462.07      2.96 o
   3   2   5       21.50       19.38      0.98 o
   4   2   5       32.07       34.70      1.77 o
   5   2   5        2.51        3.21      1.31 o
   6   2   5        5.32        1.13      0.83 o
  -8   3   5        4.77        2.11      1.22 o
  -7   3   5        0.08        0.32      0.95 o
  -6   3   5      722.28      745.23      8.76 o
  -5   3   5     1161.61     1252.11     11.58 o
  -4   3   5      311.55      379.57      2.81 o
  -3   3   5      145.46      155.79      1.04 o
  -2   3   5     1102.89     1091.71      5.13 o
  -1   3   5        2.53        4.14      0.32 o
   0   3   5      180.86      188.15      1.09 o
   1   3   5     1239.75     1269.13      6.37 o
   2   3   5      226.95      210.67      1.71 o
   3   3   5        4.07        3.28      0.68 o
   4   3   5        0.29       -0.23      0.85 o
   5   3   5        1.81        1.31      0.90 o
   6   3   5        5.94        1.12      0.96 o
  -8   4   5       35.21       30.12      2.10 o
  -7   4   5       11.82        6.91      1.47 o
  -6   4   5       57.57       50.73      1.90 o
  -5   4   5      315.16      310.11      4.03 o
  -4   4   5       30.26       37.75      0.88 o
  -3   4   5     1103.25     1150.01      5.85 o
  -2   4   5      658.53      617.36      3.08 o
  -1   4   5      660.70      624.14      2.79 o
   0   4   5      363.91      357.34      1.71 o
   1   4   5     1502.12     1516.41      7.68 o
   2   4   5     1720.28     1817.76     11.08 o
   3   4   5       84.15       84.96      1.55 o
   4   4   5       40.98       40.81      1.73 o
   5   4   5        1.13        1.26      0.87 o
   6   4   5        2.09        0.53      0.84 o
  -8   5   5       11.27        3.61      1.18 o
  -7   5   5       11.77        5.25      1.64 o
  -6   5   5        0.25        1.54      1.10 o
  -5   5   5       59.57       65.20      1.77 o
  -4   5   5       14.83       20.74      0.76 o
  -3   5   5      214.08      222.98      1.43 o
  -2   5   5       62.22       51.39      0.68 o
  -1   5   5      693.47      626.79      2.81 o
   0   5   5      424.71      434.89      1.95 o
   1   5   5      370.26      398.16      2.27 o
   2   5   5       68.46       81.26      1.15 o
   3   5   5        4.67        4.15      0.76 o
   4   5   5      285.89      285.58      6.73 o
   5   5   5        0.71        0.86      0.79 o
   6   5   5       11.35        9.75      1.98 o
  -8   6   5        5.52        2.33      1.13 o
  -7   6   5       24.26       30.67      1.68 o
  -6   6   5       12.93       18.40      1.68 o
  -5   6   5       42.10       44.69      1.74 o
  -4   6   5        0.37        2.15      0.50 o
  -3   6   5       12.95       20.44      0.58 o
  -2   6   5     2452.90     2460.87     12.82 o
  -1   6   5        8.41        7.88      0.32 o
   0   6   5       37.48       37.65      0.52 o
   1   6   5      183.47      178.61      1.45 o
   2   6   5       20.06       15.90      0.84 o
   3   6   5       32.55       34.60      1.18 o
   4   6   5       34.09       40.41      1.42 o
   5   6   5       15.18       15.40      1.52 o
   6   6   5        0.11       -0.18      0.86 o
  -8   7   5        6.84        6.70      1.55 o
  -7   7   5       30.64       23.82      1.70 o
  -6   7   5        5.13        6.06      1.19 o
  -5   7   5       82.72       88.69      2.27 o
  -4   7   5      388.63      373.33      3.38 o
  -3   7   5      418.34      379.68      2.33 o
  -2   7   5      203.11      230.43      1.58 o
  -1   7   5       69.77       66.17      0.61 o
   0   7   5     1328.31     1316.85      5.99 o
   1   7   5      368.20      396.88      2.49 o
   2   7   5      184.81      182.80      2.90 o
   3   7   5      103.95      109.86      1.93 o
   4   7   5        1.42        0.85      0.78 o
   5   7   5       40.36       43.56      2.22 o
   6   7   5        0.85        0.03      0.66 o
  -8   8   5        1.63        0.59      1.40 o
  -7   8   5       59.00       58.93      2.23 o
  -6   8   5        3.01        0.59      0.91 o
  -5   8   5        0.30        0.08      0.72 o
  -4   8   5        1.21        2.58      0.55 o
  -3   8   5        2.31        1.15      0.39 o
  -2   8   5      331.19      322.70      1.93 o
  -1   8   5      246.40      217.89      1.22 o
   0   8   5       79.03       92.25      0.79 o
   1   8   5       90.64       98.42      1.08 o
   2   8   5      380.15      331.40      3.71 o
   3   8   5      139.62      132.78      2.10 o
   4   8   5       32.12       22.39      1.39 o
   5   8   5       10.99        6.65      2.46 o
  -8   9   5        0.06        0.38      1.38 o
  -7   9   5        0.00        0.76      1.19 o
  -6   9   5       28.12       26.87      1.72 o
  -5   9   5        4.09        6.02      1.08 o
  -4   9   5      238.99      220.75      2.44 o
  -3   9   5      161.01      152.88      1.34 o
  -2   9   5      406.10      410.41      2.38 o
  -1   9   5        2.58        1.59      0.30 o
   0   9   5      432.05      425.53      2.24 o
   1   9   5       37.82       37.85      0.88 o
   2   9   5      155.08      170.24      2.14 o
   3   9   5       32.26       34.08      1.56 o
   4   9   5        0.78        0.40      0.77 o
   5   9   5       81.13       85.43      3.23 o
  -8  10   5       58.43       65.47      3.35 o
  -7  10   5       12.99       13.25      2.05 o
  -6  10   5        0.46        1.71      1.10 o
  -5  10   5        1.50        0.47      0.83 o
  -4  10   5       24.31       24.38      1.10 o
  -3  10   5      996.63     1017.42      7.37 o
  -2  10   5       96.22       68.96      0.88 o
  -1  10   5      294.24      301.11      1.75 o
   0  10   5       56.98       64.70      0.73 o
   1  10   5       81.21       82.65      1.26 o
   2  10   5       39.70       52.70      1.52 o
   3  10   5      542.91      575.56      9.83 o
   4  10   5       26.76       21.72      1.39 o
   5  10   5        5.44        2.00      1.21 o
  -7  11   5      114.94      114.09      3.92 o
  -6  11   5        1.84        2.31      1.19 o
  -5  11   5       13.70       15.24      1.64 o
  -4  11   5        1.79        2.53      0.73 o
  -3  11   5      767.46      774.07      6.15 o
  -2  11   5       64.51       70.39      0.95 o
  -1  11   5        6.25        5.99      0.44 o
   0  11   5        4.58        4.04      0.41 o
   1  11   5       64.69       66.98      1.15 o
   2  11   5        0.62        0.92      0.76 o
   3  11   5       82.80       81.23      1.87 o
   4  11   5       48.07       46.96      1.71 o
   5  11   5        0.01        0.16      0.82 o
  -7  12   5        2.29        0.84      1.23 o
  -6  12   5       86.74      102.01      2.98 o
  -5  12   5       11.18        7.97      1.42 o
  -4  12   5      409.38      389.12      4.08 o
  -3  12   5      190.11      172.27      2.28 o
  -2  12   5      260.95      246.85      2.22 o
  -1  12   5        1.75        2.15      0.63 o
   0  12   5      155.35      163.42      1.50 o
   1  12   5       75.78       73.13      1.78 o
   2  12   5      191.08      172.83      2.47 o
   3  12   5       25.24       21.27      1.28 o
   4  12   5       27.22       30.52      1.35 o
   5  12   5        0.33        0.22      0.78 o
  -7  13   5       10.53        6.02      1.73 o
  -6  13   5       90.10       89.45      2.49 o
  -5  13   5        8.11        5.06      1.06 o
  -4  13   5      116.81      106.25      1.92 o
  -3  13   5       21.20       18.04      1.25 o
  -2  13   5       46.80       42.67      1.04 o
  -1  13   5      110.52      116.18      1.81 o
   0  13   5      495.18      495.80      4.44 o
   1  13   5       89.33       80.46      1.82 o
   2  13   5       12.14        9.81      1.15 o
   3  13   5       57.21       52.21      1.65 o
   4  13   5        2.93        4.02      0.89 o
   5  13   5       11.64       11.93      2.28 o
  -7  14   5       25.16       20.98      1.68 o
  -6  14   5        5.11        6.59      1.28 o
  -5  14   5      296.84      333.57      4.16 o
  -4  14   5       81.52       91.41      1.85 o
  -3  14   5      108.23      118.79      2.05 o
  -2  14   5       26.52       29.31      0.94 o
  -1  14   5       15.91       12.59      0.90 o
   0  14   5       20.46       20.77      0.95 o
   1  14   5        1.12        2.34      0.88 o
   2  14   5       20.67       20.04      1.35 o
   3  14   5        3.82        3.74      0.91 o
   4  14   5        0.61        0.68      0.67 o
  -7  15   5        0.05       -0.77      1.24 o
  -6  15   5       14.90       21.99      1.60 o
  -5  15   5       13.16       10.74      1.06 o
  -4  15   5      597.80      632.02      8.43 o
  -3  15   5       79.09       78.65      2.00 o
  -2  15   5       30.29       30.74      1.26 o
  -1  15   5      229.38      230.80      2.77 o
   0  15   5       19.45       20.02      1.01 o
   1  15   5        0.40        0.96      0.80 o
   2  15   5        0.30        1.42      0.97 o
   3  15   5       27.71       29.62      1.44 o
   4  15   5        0.88        0.25      0.52 o
  -6  16   5        0.01        0.22      0.83 o
  -5  16   5      174.23      172.64      3.93 o
  -4  16   5       34.18       44.95      2.46 o
  -3  16   5       41.52       34.74      1.57 o
  -2  16   5        8.80        7.80      0.91 o
  -1  16   5       46.08       43.03      1.37 o
   0  16   5       19.26        9.82      0.85 o
   1  16   5        6.97        4.31      0.94 o
   2  16   5       40.40       44.57      1.72 o
   3  16   5       11.69       12.84      1.15 o
   4  16   5        8.60        3.60      1.12 o
  -6  17   5        0.10       -0.75      0.80 o
  -5  17   5        5.78        8.18      1.10 o
  -4  17   5       71.00       79.53      4.80 o
  -3  17   5       87.43       87.86      5.39 o
  -2  17   5       11.09        7.98      1.02 o
  -1  17   5       78.19       88.96      1.69 o
   0  17   5        0.31        0.20      0.80 o
   1  17   5       39.39       30.39      1.52 o
   2  17   5       12.75       14.28      1.10 o
   3  17   5        0.96        1.51      0.94 o
   4  17   5        0.39        0.23      0.79 o
  -6  18   5        6.95        5.78      1.43 o
  -5  18   5       47.59       38.60      1.46 o
  -4  18   5        7.16        4.50      0.98 o
  -3  18   5       60.54       61.87      4.78 o
  -2  18   5       25.83       22.46      1.59 o
  -1  18   5      111.09       97.29      1.87 o
   0  18   5      202.36      189.20      2.63 o
   1  18   5      102.27       95.34      1.98 o
   2  18   5       27.37       30.72      1.24 o
   3  18   5        4.82        3.50      0.90 o
  -5  19   5       37.65       40.43      1.45 o
  -4  19   5       10.34        6.20      1.03 o
  -3  19   5        3.20        1.40      1.13 o
  -2  19   5        9.51        7.06      1.16 o
  -1  19   5        0.34        0.95      0.75 o
   0  19   5       55.67       56.89      1.99 o
   1  19   5       16.93       17.03      1.07 o
   2  19   5        0.01        0.40      0.66 o
   3  19   5        0.70        0.39      0.60 o
  -5  20   5       74.88       77.01      5.05 o
  -4  20   5        0.21        0.32      0.71 o
  -3  20   5       15.06       16.49      1.93 o
  -2  20   5        4.34        4.26      1.23 o
  -1  20   5       34.50       37.84      1.65 o
   0  20   5       32.92       29.42      1.20 o
   1  20   5       23.39       20.11      1.00 o
   2  20   5       38.86       41.55      1.45 o
  -4  21   5       68.06       73.37      2.56 o
  -3  21   5        7.77        8.14      1.19 o
  -2  21   5       28.19       27.70      1.50 o
  -1  21   5       40.97       46.38      1.56 o
   0  21   5        6.45        4.85      1.00 o
   1  21   5       17.73       19.22      0.90 o
   2  21   5        4.69        1.01      0.93 o
  -3  22   5       21.86       22.39      1.70 o
  -2  22   5       13.42       13.73      1.28 o
  -1  22   5        0.00        0.12      0.59 o
   0  22   5        0.36       -0.34      0.72 o
   1  22   5       34.23       42.59      1.69 o
  -2  23   5        3.29        5.10      1.05 o
  -1  23   5        1.42        0.58      0.58 o
   0  23   5        0.73       -0.12      0.67 o
  -8   0   6       25.39       30.55      6.23 o
  -7   0   6       54.34       49.99      5.19 o
  -6   0   6       95.54       74.67      2.67 o
  -5   0   6       40.68       58.62      1.97 o
  -4   0   6       79.54       72.24      1.85 o
  -3   0   6      539.28      464.08      4.52 o
  -2   0   6        4.14        3.99      0.45 o
  -1   0   6     1672.45     1835.16     12.72 o
   0   0   6     5369.52     5795.95     45.22 o
   1   0   6     1364.55     1407.81     10.63 o
   2   0   6       14.15       14.27      1.72 o
   3   0   6      134.86      133.18      3.39 o
   4   0   6        2.06        2.70      1.59 o
   5   0   6       85.38       90.28      3.51 o
  -8   1   6        2.73       -0.14      1.62 o
  -7   1   6       14.64       12.93      8.27 o
  -6   1   6        7.69        6.68      1.14 o
  -5   1   6      268.50      281.69      3.04 o
  -4   1   6       46.20       37.50      1.00 o
  -3   1   6      119.26      129.58      1.27 o
  -2   1   6      371.99      354.03      1.83 o
  -1   1   6      251.23      213.24      1.36 o
   0   1   6      428.01      475.94      2.50 o
   1   1   6        2.53        2.20      0.32 o
   2   1   6      136.14      130.04      1.98 o
   3   1   6        0.92        1.38      0.81 o
   4   1   6        8.93        7.92      1.31 o
   5   1   6       17.97       21.13      1.52 o
  -8   2   6       59.01       69.91      3.08 o
  -7   2   6       15.13        9.93      1.18 o
  -6   2   6      760.12      805.53     11.56 o
  -5   2   6        2.76        6.12      1.12 o
  -4   2   6       24.01       32.95      0.94 o
  -3   2   6       15.94        8.70      0.46 o
  -2   2   6       71.22       59.99      0.66 o
  -1   2   6      864.11      934.38      4.21 o
   0   2   6        0.83        7.48      0.42 o
   1   2   6     1012.40     1054.46      5.39 o
   2   2   6       12.59        9.91      0.71 o
   3   2   6       12.25       12.84      1.12 o
   4   2   6        6.43        5.50      1.24 o
   5   2   6        0.41        0.98      0.97 o
  -8   3   6        1.20        0.26      0.90 o
  -7   3   6        0.69        0.77      0.87 o
  -6   3   6       18.51       20.82      1.79 o
  -5   3   6     1449.26     1463.51     13.95 o
  -4   3   6     1501.34     1501.86      9.57 o
  -3   3   6     1066.03     1123.54      6.14 o
  -2   3   6      339.54      338.27      1.78 o
  -1   3   6       57.08       46.14      0.54 o
   0   3   6       16.68       14.42      0.44 o
   1   3   6       10.44       12.92      0.51 o
   2   3   6      213.19      198.34      2.00 o
   3   3   6        6.02        7.66      1.09 o
   4   3   6        0.40        0.61      1.02 o
   5   3   6       18.76       16.25      1.86 o
  -8   4   6       78.57       79.48      3.12 o
  -7   4   6      139.64      133.87      2.90 o
  -6   4   6      833.79      871.63     10.64 o
  -5   4   6       80.08       80.81      1.81 o
  -4   4   6      129.26      150.97      1.73 o
  -3   4   6       82.03       84.03      0.79 o
  -2   4   6      229.19      227.47      1.42 o
  -1   4   6       71.71       81.26      0.66 o
   0   4   6      197.72      182.71      1.31 o
   1   4   6       25.58       29.95      0.74 o
   2   4   6       93.33       94.32      1.42 o
   3   4   6      147.64      131.71      2.62 o
   4   4   6        3.17        4.30      0.95 o
   5   4   6       17.16       16.02      1.35 o
  -8   5   6       32.76       41.27      2.17 o
  -7   5   6        6.94        8.47      1.14 o
  -6   5   6      162.44      165.92      3.04 o
  -5   5   6      361.03      332.60      4.11 o
  -4   5   6       34.40       40.24      1.14 o
  -3   5   6        2.04        0.84      0.33 o
  -2   5   6        1.60        2.79      0.34 o
  -1   5   6      323.01      290.20      1.52 o
   0   5   6      173.12      173.62      1.28 o
   1   5   6        5.91        9.27      0.57 o
   2   5   6        3.74        2.94      0.66 o
   3   5   6        0.21       -0.03      0.59 o
   4   5   6       34.46       43.62      1.87 o
   5   5   6       15.24       14.24      1.16 o
  -8   6   6        0.38        0.16      0.66 o
  -7   6   6      182.55      193.30      3.32 o
  -6   6   6        5.54        7.92      1.17 o
  -5   6   6      498.13      466.47      5.60 o
  -4   6   6       95.62       99.68      1.77 o
  -3   6   6     1458.45     1485.27      8.29 o
  -2   6   6      944.80      895.79      4.43 o
  -1   6   6      307.04      259.97      1.38 o
   0   6   6       16.28       19.44      0.51 o
   1   6   6      175.55      174.17      1.64 o
   2   6   6      289.83      265.12      2.99 o
   3   6   6      232.08      237.88      3.01 o
   4   6   6       16.24       17.38      1.17 o
   5   6   6        2.54        1.94      1.17 o
  -8   7   6        0.46        0.56      0.81 o
  -7   7   6        3.27        4.02      1.10 o
  -6   7   6       27.36       29.61      1.53 o
  -5   7   6        4.76        6.52      1.23 o
  -4   7   6       24.38       21.26      0.91 o
  -3   7   6       71.01       79.51      0.87 o
  -2   7   6      161.39      174.66      1.23 o
  -1   7   6      276.42      279.30      1.58 o
   0   7   6        7.39        6.32      0.42 o
   1   7   6       55.59       58.26      1.23 o
   2   7   6        9.82       14.45      0.97 o
   3   7   6       13.32       15.10      1.04 o
   4   7   6       20.37       17.93      1.20 o
   5   7   6        0.36        0.21      0.98 o
  -8   8   6        0.06        0.23      0.81 o
  -7   8   6       38.99       48.86      2.43 o
  -6   8   6       14.72       18.62      1.33 o
  -5   8   6       40.96       46.05      1.74 o
  -4   8   6      270.90      265.79      2.69 o
  -3   8   6      147.38      157.76      1.37 o
  -2   8   6      272.32      268.74      1.77 o
  -1   8   6        1.32        2.85      0.34 o
   0   8   6      404.38      421.17      2.41 o
   1   8   6        8.25        4.64      0.78 o
   2   8   6     1386.45     1381.16     13.10 o
   3   8   6       56.41       55.99      1.45 o
   4   8   6       26.81       32.08      1.29 o
   5   8   6       12.15       14.99      1.32 o
  -8   9   6       11.05        3.95      0.98 o
  -7   9   6        1.50        1.85      1.23 o
  -6   9   6       20.32       24.09      1.67 o
  -5   9   6       12.15       10.61      1.37 o
  -4   9   6       25.19       27.60      1.45 o
  -3   9   6      484.73      468.94      3.66 o
  -2   9   6        8.80        9.38      0.51 o
  -1   9   6     1171.29     1200.70      6.78 o
   0   9   6      328.94      343.45      2.39 o
   1   9   6        3.76        2.81      0.72 o
   2   9   6       22.96       16.98      1.07 o
   3   9   6       99.16       99.28      1.97 o
   4   9   6       58.82       66.13      1.62 o
   5   9   6        1.60        0.32      0.78 o
  -8  10   6        1.72        0.27      1.42 o
  -7  10   6       33.39       33.73      2.15 o
  -6  10   6        0.22        1.15      1.05 o
  -5  10   6       23.66       21.61      1.53 o
  -4  10   6       19.04       15.52      0.94 o
  -3  10   6      118.77      137.42      1.53 o
  -2  10   6      241.84      215.78      1.88 o
  -1  10   6      362.41      362.34      2.77 o
   0  10   6        8.41        5.82      0.57 o
   1  10   6        0.47        0.89      0.65 o
   2  10   6      205.47      216.89      2.82 o
   3  10   6        0.02        0.05      0.61 o
   4  10   6       13.13       16.25      1.11 o
   5  10   6       12.90       16.38      1.60 o
  -7  11   6        0.82        2.50      1.25 o
  -6  11   6       60.65       74.31      2.30 o
  -5  11   6      109.64      112.92      2.60 o
  -4  11   6       40.35       41.05      1.35 o
  -3  11   6        7.71        9.27      0.79 o
  -2  11   6       94.52      101.30      1.49 o
  -1  11   6      573.62      569.31      4.65 o
   0  11   6      201.21      187.55      2.26 o
   1  11   6      116.93      111.00      1.86 o
   2  11   6       11.18       12.34      1.03 o
   3  11   6        2.02        0.54      0.74 o
   4  11   6       76.40       77.43      1.91 o
   5  11   6        4.38        1.55      0.96 o
  -7  12   6        4.14        3.55      0.89 o
  -6  12   6        0.65        1.11      1.12 o
  -5  12   6       53.21       61.53      2.52 o
  -4  12   6      384.68      356.78      4.93 o
  -3  12   6      835.26      807.55      6.82 o
  -2  12   6        0.39        0.61      0.57 o
  -1  12   6        3.82        2.67      0.72 o
   0  12   6        0.95        1.31      0.61 o
   1  12   6       19.84       25.18      1.40 o
   2  12   6       16.40       20.47      1.11 o
   3  12   6        3.29        4.38      0.89 o
   4  12   6       24.36       24.28      1.17 o
  -7  13   6       18.68       16.93      1.45 o
  -6  13   6      119.40      116.05      2.85 o
  -5  13   6       41.30       49.04      2.05 o
  -4  13   6       42.53       45.14      1.40 o
  -3  13   6       41.29       44.67      1.34 o
  -2  13   6       29.14       31.28      1.05 o
  -1  13   6        0.26        0.36      0.58 o
   0  13   6       53.56       55.46      1.66 o
   1  13   6        3.51        4.70      0.96 o
   2  13   6        1.34        2.74      0.88 o
   3  13   6      130.21      137.92      2.32 o
   4  13   6       10.64       12.29      1.59 o
  -7  14   6        2.25        4.11      1.36 o
  -6  14   6        1.72        1.54      1.19 o
  -5  14   6      126.88      124.38      2.89 o
  -4  14   6      705.50      688.15      7.01 o
  -3  14   6       44.90       40.62      1.31 o
  -2  14   6        0.88        1.62      0.69 o
  -1  14   6       17.83       21.11      1.02 o
   0  14   6        9.83       14.44      1.45 o
   1  14   6      213.28      234.12      3.21 o
   2  14   6       88.89       96.37      2.10 o
   3  14   6        0.99        2.17      0.74 o
   4  14   6       52.03       54.65      1.50 o
  -6  15   6       16.12       16.22      1.51 o
  -5  15   6      166.11      165.99      4.12 o
  -4  15   6       15.86       15.91      1.30 o
  -3  15   6       17.15       19.14      1.15 o
  -2  15   6        1.44        3.51      0.74 o
  -1  15   6      151.42      150.02      2.16 o
   0  15   6       82.20       89.69      2.40 o
   1  15   6        2.80        4.89      0.94 o
   2  15   6       11.17       14.31      1.10 o
   3  15   6       24.00       20.18      1.25 o
   4  15   6        0.27        0.63      0.67 o
  -6  16   6       17.81       19.54      1.38 o
  -5  16   6       20.30       26.00      3.79 o
  -4  16   6       40.00       43.45      3.23 o
  -3  16   6        9.61        9.14      1.06 o
  -2  16   6        0.27        0.60      0.61 o
  -1  16   6      106.05       99.39      1.94 o
   0  16   6        7.90        5.06      1.18 o
   1  16   6       33.51       31.94      1.43 o
   2  16   6        0.87        1.26      0.74 o
   3  16   6        3.64        1.88      0.79 o
  -6  17   6        9.37        5.66      1.40 o
  -5  17   6        8.10        6.00      1.21 o
  -4  17   6        4.36        6.46      1.01 o
  -3  17   6        0.20        2.78      1.03 o
  -2  17   6       82.02       86.92      1.98 o
  -1  17   6       61.97       67.46      1.61 o
   0  17   6      347.72      353.84      4.87 o
   1  17   6        2.24        3.29      0.82 o
   2  17   6        1.27        1.43      0.85 o
   3  17   6        1.12        1.47      0.69 o
  -5  18   6        0.68       -0.07      0.66 o
  -4  18   6       42.19       36.05      2.15 o
  -3  18   6        6.21        6.03      1.38 o
  -2  18   6        7.64       11.39      1.02 o
  -1  18   6        2.36        2.99      0.91 o
   0  18   6       58.35       69.81      2.11 o
   1  18   6        0.49        0.88      0.73 o
   2  18   6        6.44        5.29      0.76 o
   3  18   6        0.48        0.06      0.45 o
  -5  19   6       36.97       34.82      2.41 o
  -4  19   6       18.41       18.17      1.54 o
  -3  19   6       31.95       35.70      3.43 o
  -2  19   6        0.47        0.74      0.81 o
  -1  19   6        0.26        0.63      0.64 o
   0  19   6      100.21      108.62      2.78 o
   1  19   6       51.40       53.90      1.86 o
   2  19   6        1.34        0.44      0.47 o
  -5  20   6       68.35       87.40      3.35 o
  -4  20   6       45.41       43.47      2.25 o
  -3  20   6       11.38       10.38      1.24 o
  -2  20   6        7.71        8.22      1.06 o
  -1  20   6        3.26        2.78      0.75 o
   0  20   6       12.28       13.07      1.13 o
   1  20   6        6.39        7.22      1.11 o
   2  20   6        8.32        4.84      1.34 o
  -4  21   6        3.45        2.55      0.85 o
  -3  21   6        5.86        6.39      1.02 o
  -2  21   6       46.82       42.02      1.33 o
  -1  21   6        8.38        3.53      0.95 o
   0  21   6       44.34       36.57      1.27 o
   1  21   6        7.28        5.89      0.83 o
  -3  22   6        2.65        1.26      0.84 o
  -2  22   6       29.98       37.63      1.58 o
  -1  22   6       17.75       17.24      1.11 o
   0  22   6        3.42        3.23      1.22 o
  -8   1   7        3.87        3.34      3.33 o
  -7   1   7       81.83       80.27      2.94 o
  -6   1   7      436.80      445.84      8.95 o
  -5   1   7      141.56      148.01      2.16 o
  -4   1   7       28.95       31.52      1.27 o
  -3   1   7       36.74       35.09      0.71 o
  -2   1   7       80.85       99.77      1.05 o
  -1   1   7     1359.24     1369.94      7.26 o
   0   1   7      620.79      592.31      2.97 o
   1   1   7      126.25      120.71      1.15 o
   2   1   7       91.70       82.40      2.00 o
   3   1   7        1.36        1.22      0.80 o
   4   1   7        2.56        4.13      1.25 o
   5   1   7        2.24        1.61      0.89 o
  -8   2   7        9.01        2.65      3.86 o
  -7   2   7      147.54      169.21      9.48 o
  -6   2   7      728.53      697.26     10.39 o
  -5   2   7       20.20       17.60      1.21 o
  -4   2   7      212.78      196.71      2.47 o
  -3   2   7      159.46      114.74      1.05 o
  -2   2   7      618.96      612.17      3.13 o
  -1   2   7      176.28      212.70      1.43 o
   0   2   7      187.30      192.54      1.34 o
   1   2   7        7.22        4.35      0.56 o
   2   2   7      466.87      471.80      4.81 o
   3   2   7       21.28       16.66      1.18 o
   4   2   7       24.77       29.61      1.77 o
   5   2   7        0.27        0.10      0.66 o
  -8   3   7       16.44        9.10      1.53 o
  -7   3   7      220.52      222.77      4.25 o
  -6   3   7       86.32      107.36      7.56 o
  -5   3   7       69.37       69.21      1.56 o
  -4   3   7        5.29        5.53      0.73 o
  -3   3   7      281.76      322.54      2.14 o
  -2   3   7      443.33      456.94      2.42 o
  -1   3   7      200.74      198.15      1.31 o
   0   3   7       44.49       55.15      0.74 o
   1   3   7       11.59        8.08      0.66 o
   2   3   7        0.14        0.42      0.64 o
   3   3   7        6.11        6.36      1.03 o
   4   3   7        1.11        0.76      0.75 o
   5   3   7       13.30       12.18      1.97 o
  -8   4   7        8.16        9.09      1.58 o
  -7   4   7       22.97       18.18      1.52 o
  -6   4   7        0.11        0.00      0.83 o
  -5   4   7      283.48      270.20      3.58 o
  -4   4   7       80.82       78.96      1.69 o
  -3   4   7      112.73      103.07      1.06 o
  -2   4   7      223.86      212.93      1.27 o
  -1   4   7      230.40      232.82      1.42 o
   0   4   7      128.30      139.44      1.10 o
   1   4   7      219.06      228.65      2.46 o
   2   4   7      624.72      611.89      5.57 o
   3   4   7       50.55       55.80      1.61 o
   4   4   7       13.82       12.45      1.13 o
   5   4   7       11.14        6.60      2.19 o
  -8   5   7       77.64       60.63      4.72 o
  -7   5   7       90.49       97.76      2.43 o
  -6   5   7      137.91      122.88      2.66 o
  -5   5   7      469.75      459.39      5.22 o
  -4   5   7       15.69       12.94      1.07 o
  -3   5   7      360.32      350.64      2.43 o
  -2   5   7       81.08       83.42      0.78 o
  -1   5   7       72.72       72.32      0.84 o
   0   5   7      560.75      547.68      3.14 o
   1   5   7        8.66        6.89      0.82 o
   2   5   7       39.18       37.77      1.20 o
   3   5   7      123.92      116.60      2.14 o
   4   5   7       30.18       33.86      1.36 o
   5   5   7       16.71       16.52      1.41 o
  -8   6   7        0.33        0.67      0.83 o
  -7   6   7       19.20       22.67      1.55 o
  -6   6   7        0.02        0.21      0.90 o
  -5   6   7      163.03      154.85      2.55 o
  -4   6   7      452.39      432.51      4.32 o
  -3   6   7      126.39      123.63      1.42 o
  -2   6   7       67.18       62.31      0.71 o
  -1   6   7      346.96      355.94      2.25 o
   0   6   7       60.67       49.91      0.78 o
   1   6   7       18.99       17.80      1.03 o
   2   6   7        0.79        0.36      0.58 o
   3   6   7       84.73       86.66      1.58 o
   4   6   7        5.01        5.84      1.02 o
   5   6   7        2.48        1.37      0.90 o
  -8   7   7       10.07       12.11      1.61 o
  -7   7   7      159.44      160.17      3.27 o
  -6   7   7      167.85      170.92      3.10 o
  -5   7   7      129.21      134.71      3.00 o
  -4   7   7        5.39        6.81      0.88 o
  -3   7   7        9.76        8.67      0.55 o
  -2   7   7     1067.66     1085.23      6.28 o
  -1   7   7      314.78      340.16      2.36 o
   0   7   7        9.12       11.15      0.55 o
   1   7   7      186.74      170.13      2.24 o
   2   7   7        4.59        5.36      0.84 o
   3   7   7       98.32       95.54      2.19 o
   4   7   7       13.06       10.34      0.99 o
   5   7   7        1.88        0.34      0.83 o
  -8   8   7        0.44        1.25      0.97 o
  -7   8   7       37.67       41.06      2.03 o
  -6   8   7       17.73       17.93      1.65 o
  -5   8   7        6.49        9.92      1.47 o
  -4   8   7      288.77      258.85      3.00 o
  -3   8   7       28.15       33.45      0.85 o
  -2   8   7       18.91       14.74      0.58 o
  -1   8   7       43.07       45.41      1.04 o
   0   8   7       18.63       14.46      0.76 o
   1   8   7      303.73      288.95      3.11 o
   2   8   7       38.04       23.29      1.06 o
   3   8   7        2.08        2.09      0.67 o
   4   8   7        0.26        0.43      0.69 o
  -8   9   7        6.79        6.65      1.22 o
  -7   9   7       45.06       44.66      2.33 o
  -6   9   7        0.72        0.13      0.83 o
  -5   9   7      104.99      112.67      2.69 o
  -4   9   7        0.20        0.56      0.64 o
  -3   9   7       23.04       22.93      1.03 o
  -2   9   7      863.53      846.22      6.23 o
  -1   9   7      295.02      288.74      3.08 o
   0   9   7       30.73       34.93      1.09 o
   1   9   7      147.03      140.49      2.14 o
   2   9   7       62.27       75.07      1.60 o
   3   9   7       25.08       27.20      1.15 o
   4   9   7        1.13        0.32      0.68 o
  -7  10   7       37.64       44.90      2.20 o
  -6  10   7       10.29       13.19      1.46 o
  -5  10   7      179.41      185.74      3.62 o
  -4  10   7       36.69       35.16      1.25 o
  -3  10   7      162.61      157.66      2.10 o
  -2  10   7       66.00       58.49      1.19 o
  -1  10   7       14.82       18.13      1.09 o
   0  10   7        0.66        3.61      0.96 o
   1  10   7      484.65      487.69      4.74 o
   2  10   7       52.01       38.31      1.18 o
   3  10   7       52.22       54.58      1.66 o
   4  10   7        1.78        0.30      0.86 o
  -7  11   7        0.03       -0.18      0.75 o
  -6  11   7       24.73       25.65      1.58 o
  -5  11   7       10.63       14.78      1.48 o
  -4  11   7      331.08      331.86      4.66 o
  -3  11   7       19.48       19.58      1.09 o
  -2  11   7       30.15       31.14      0.99 o
  -1  11   7        0.37        0.49      0.65 o
   0  11   7        3.22        3.68      1.08 o
   1  11   7        4.09        6.19      0.91 o
   2  11   7       55.12       48.43      1.42 o
   3  11   7       38.25       47.69      1.54 o
   4  11   7        4.11        1.16      0.85 o
  -7  12   7        1.78       -0.05      0.66 o
  -6  12   7        3.78        5.30      1.28 o
  -5  12   7        4.98        6.00      1.23 o
  -4  12   7        4.17        6.83      1.19 o
  -3  12   7      304.23      282.86      3.22 o
  -2  12   7      118.34      116.23      1.67 o
  -1  12   7        9.37        9.61      0.90 o
   0  12   7      319.79      298.22      3.84 o
   1  12   7        9.22       14.72      1.20 o
   2  12   7       19.16       22.07      1.11 o
   3  12   7        5.53        4.83      0.84 o
   4  12   7        3.00        1.06      0.84 o
  -7  13   7       47.86       48.73      1.80 o
  -6  13   7        0.42        1.29      1.03 o
  -5  13   7       31.66       24.51      1.55 o
  -4  13   7       20.06       15.99      1.19 o
  -3  13   7       26.96       21.56      1.03 o
  -2  13   7      189.45      191.10      2.33 o
  -1  13   7       69.23       56.67      1.46 o
   0  13   7        1.29        1.09      0.82 o
   1  13   7       21.01       27.59      1.32 o
   2  13   7       27.95       33.05      1.29 o
   3  13   7       68.75       71.13      1.47 o
   4  13   7       54.41       60.36      1.69 o
  -7  14   7      104.34      118.04      3.67 o
  -6  14   7        3.45        0.19      0.93 o
  -5  14   7        0.05        0.59      1.37 o
  -4  14   7        2.31        2.52      0.91 o
  -3  14   7      230.63      219.00      2.95 o
  -2  14   7       34.17       30.08      1.09 o
  -1  14   7       20.58       21.92      1.15 o
   0  14   7       33.92       38.24      1.77 o
   1  14   7       45.93       41.15      1.55 o
   2  14   7        0.48        0.03      0.58 o
   3  14   7       21.95       24.27      1.10 o
  -6  15   7      108.28      121.60      4.86 o
  -5  15   7       64.80       71.61      8.61 o
  -4  15   7        0.25        0.51      0.80 o
  -3  15   7        0.21        0.22      0.58 o
  -2  15   7       13.06       12.83      0.86 o
  -1  15   7       69.16       72.10      1.94 o
   0  15   7       42.31       45.98      1.92 o
   1  15   7        9.86       11.42      1.13 o
   2  15   7        3.28        3.01      0.76 o
   3  15   7        7.89        5.29      0.79 o
  -6  16   7        3.95        2.02      1.27 o
  -5  16   7      130.12      122.69      3.45 o
  -4  16   7        1.21        2.34      0.99 o
  -3  16   7       11.98       13.44      1.05 o
  -2  16   7       62.43       51.72      1.31 o
  -1  16   7       10.07        7.90      0.98 o
   0  16   7      143.67      162.22      3.06 o
   1  16   7       24.73       24.41      1.36 o
   2  16   7       14.63       14.74      1.04 o
   3  16   7        0.39        0.43      0.57 o
  -6  17   7        2.04        1.75      1.25 o
  -5  17   7       18.80       23.28      2.14 o
  -4  17   7       27.60       26.42      1.88 o
  -3  17   7        2.16        2.73      0.86 o
  -2  17   7        1.10        0.02      0.52 o
  -1  17   7      158.09      147.39      2.38 o
   0  17   7        0.47        0.46      0.99 o
   1  17   7       10.20       12.71      1.32 o
   2  17   7        2.16        1.60      0.59 o
  -5  18   7       12.27        9.75      1.53 o
  -4  18   7       10.32        4.81      1.26 o
  -3  18   7       54.53       67.08      1.71 o
  -2  18   7      137.25      126.23      2.15 o
  -1  18   7      182.47      170.82      2.57 o
   0  18   7      148.95      170.17      2.89 o
   1  18   7       10.03       12.77      1.24 o
   2  18   7       11.70       10.23      1.44 o
  -5  19   7        0.02        0.32      1.01 o
  -4  19   7        1.50        0.66      0.64 o
  -3  19   7        2.13        0.82      0.98 o
  -2  19   7       31.61       33.98      1.17 o
  -1  19   7       23.76       22.91      1.11 o
   0  19   7        9.60        4.37      0.97 o
   1  19   7        3.17        1.74      0.85 o
  -4  20   7        7.48        4.03      1.13 o
  -3  20   7       11.73       13.65      1.15 o
  -2  20   7        0.74        0.27      0.54 o
  -1  20   7        9.35        9.87      0.77 o
   0  20   7       86.21       83.72      2.30 o
   1  20   7        0.40        0.13      0.61 o
  -3  21   7        5.08        3.91      0.82 o
  -2  21   7       12.41       10.45      0.85 o
  -1  21   7       19.60       20.87      1.20 o
   0  21   7        2.18        1.85      0.69 o
  -2  22   7       14.07       18.14      1.55 o
  -1  22   7        0.92        0.82      1.04 o
  -8   0   8       41.36       30.21      7.06 o
  -7   0   8       12.75       16.23      3.28 o
  -6   0   8       42.78       30.56      3.89 o
  -5   0   8        0.93        2.28      1.16 o
  -4   0   8      558.59      515.96      7.48 o
  -3   0   8      983.76     1049.73     10.11 o
  -2   0   8     2015.82     2244.93     20.95 o
  -1   0   8       38.39       50.46      1.38 o
   0   0   8      168.70      164.42      1.84 o
   1   0   8      621.09      618.39      7.69 o
   2   0   8      339.90      343.19      5.85 o
   3   0   8      157.52      145.77      3.72 o
   4   0   8        3.46        2.03      1.36 o
  -8   1   8       14.18        8.66      9.39 o
  -7   1   8       24.61       25.11      2.87 o
  -6   1   8       52.24       54.01      2.04 o
  -5   1   8       55.92       56.60      1.50 o
  -4   1   8       63.28       61.37      1.68 o
  -3   1   8       52.10       54.38      0.95 o
  -2   1   8     1174.50     1253.88      7.73 o
  -1   1   8        5.47        5.74      0.44 o
   0   1   8       36.56       38.69      0.76 o
   1   1   8        8.84        8.63      0.82 o
   2   1   8       44.45       41.72      1.59 o
   3   1   8       35.81       39.27      1.50 o
   4   1   8        2.45        3.20      1.02 o
  -8   2   8       84.36       96.02      5.71 o
  -7   2   8        0.11        1.21      1.08 o
  -6   2   8       92.79       88.88      2.27 o
  -5   2   8       15.80       15.25      1.10 o
  -4   2   8      236.79      243.31      3.01 o
  -3   2   8       62.23       66.85      0.94 o
  -2   2   8       12.10       11.54      0.66 o
  -1   2   8      135.15      160.04      1.56 o
   0   2   8       45.00       40.11      0.79 o
   1   2   8      336.47      322.51      3.41 o
   2   2   8      102.08      104.31      2.37 o
   3   2   8       20.22       18.56      1.21 o
   4   2   8        0.87        0.64      0.88 o
  -8   3   8       27.30       38.12      2.53 o
  -7   3   8      245.13      258.97      4.31 o
  -6   3   8       14.11       21.80      1.67 o
  -5   3   8        1.73        3.75      0.94 o
  -4   3   8        2.84        2.35      0.80 o
  -3   3   8      119.24      110.31      1.20 o
  -2   3   8     1075.20     1035.81      6.72 o
  -1   3   8      304.93      307.01      2.49 o
   0   3   8        0.34        0.39      0.44 o
   1   3   8       91.59       84.20      1.45 o
   2   3   8      134.28      134.69      2.38 o
   3   3   8       21.37       22.25      1.27 o
   4   3   8        9.23        7.59      0.90 o
  -8   4   8       53.51       49.70      4.77 o
  -7   4   8        5.91        7.91      1.47 o
  -6   4   8        6.26        4.83      1.03 o
  -5   4   8      179.05      171.98      2.64 o
  -4   4   8      295.89      282.41      3.34 o
  -3   4   8      103.84       94.94      1.14 o
  -2   4   8       28.70       30.05      0.73 o
  -1   4   8      206.32      206.04      2.03 o
   0   4   8       92.06       76.95      1.34 o
   1   4   8       64.61       63.32      1.29 o
   2   4   8       68.19       54.80      1.54 o
   3   4   8       13.10       13.80      1.08 o
   4   4   8        8.81        9.91      1.27 o
  -8   5   8       45.26       38.22      3.05 o
  -7   5   8       18.45       20.61      1.69 o
  -6   5   8      116.09      105.62      2.44 o
  -5   5   8      114.17      100.17      2.17 o
  -4   5   8       96.88       94.33      1.82 o
  -3   5   8      298.16      289.62      2.76 o
  -2   5   8      210.85      212.24      1.99 o
  -1   5   8      258.41      234.13      2.26 o
   0   5   8        2.50        2.03      0.60 o
   1   5   8       50.08       53.32      1.37 o
   2   5   8      142.96      155.28      2.18 o
   3   5   8       20.77       20.78      1.16 o
   4   5   8        0.99        0.27      0.69 o
  -8   6   8       35.57       24.68      4.94 o
  -7   6   8       36.49       25.17      1.76 o
  -6   6   8       18.43       18.56      1.44 o
  -5   6   8       26.02       29.03      1.36 o
  -4   6   8      443.07      404.77      4.19 o
  -3   6   8      370.83      345.95      3.57 o
  -2   6   8       24.20       22.40      0.90 o
  -1   6   8       51.40       53.78      1.05 o
   0   6   8        4.18        3.39      0.66 o
   1   6   8      348.21      368.41      3.72 o
   2   6   8       21.38       23.45      1.09 o
   3   6   8       35.42       34.66      1.40 o
   4   6   8        0.07        0.67      0.69 o
  -8   7   8        8.69        3.77      1.31 o
  -7   7   8       53.51       50.91      2.58 o
  -6   7   8       71.53       69.57      2.16 o
  -5   7   8      179.18      180.37      2.72 o
  -4   7   8      272.75      265.60      3.49 o
  -3   7   8       30.97       32.13      1.19 o
  -2   7   8       74.03       67.28      1.29 o
  -1   7   8       67.83       66.01      1.29 o
   0   7   8        3.14        6.56      0.84 o
   1   7   8      240.37      236.47      2.71 o
   2   7   8       23.48       16.69      1.01 o
   3   7   8        0.28        0.81      0.56 o
   4   7   8        2.19        0.44      0.57 o
  -8   8   8       37.51       53.48      2.57 o
  -7   8   8        5.96       10.76      1.61 o
  -6   8   8       17.90       23.06      1.77 o
  -5   8   8        9.44        8.62      1.31 o
  -4   8   8        4.66        4.96      0.91 o
  -3   8   8       16.62       14.83      1.09 o
  -2   8   8      133.70      137.48      1.88 o
  -1   8   8        4.84        3.91      0.84 o
   0   8   8     1117.11     1153.05     10.97 o
   1   8   8        1.82        1.31      0.65 o
   2   8   8       51.63       66.35      1.41 o
   3   8   8        1.34        1.01      0.58 o
   4   8   8        7.66        4.94      1.91 o
  -7   9   8        6.87        5.42      1.25 o
  -6   9   8        0.34        0.79      1.10 o
  -5   9   8        5.38        7.92      1.32 o
  -4   9   8       12.24       14.61      1.03 o
  -3   9   8      231.26      233.13      2.94 o
  -2   9   8      255.80      247.26      2.99 o
  -1   9   8       29.78       30.62      1.23 o
   0   9   8      256.15      291.73      3.90 o
   1   9   8      126.43      128.61      1.87 o
   2   9   8       52.73       58.23      1.43 o
   3   9   8        7.17        4.70      0.74 o
   4   9   8        3.87        2.15      0.91 o
  -7  10   8        2.22        2.02      1.18 o
  -6  10   8        3.97        3.56      1.39 o
  -5  10   8      165.88      169.93      3.32 o
  -4  10   8       13.60       17.11      1.42 o
  -3  10   8        0.49        1.00      0.72 o
  -2  10   8        1.90        3.69      0.70 o
  -1  10   8        8.59        9.92      1.01 o
   0  10   8      638.57      685.71      7.34 o
   1  10   8       42.74       44.35      1.36 o
   2  10   8        2.73        3.82      0.69 o
   3  10   8        5.93        3.44      0.68 o
   4  10   8        6.36        2.41      1.00 o
  -7  11   8        6.18        4.72      1.33 o
  -6  11   8       83.74       91.86      2.80 o
  -5  11   8        4.93        9.50      1.68 o
  -4  11   8        2.84        2.86      0.82 o
  -3  11   8      790.78      779.01      7.09 o
  -2  11   8       24.92       21.35      1.08 o
  -1  11   8       11.95       14.25      1.05 o
   0  11   8      237.67      230.02      3.45 o
   1  11   8       53.30       47.84      1.62 o
   2  11   8       55.24       50.66      1.37 o
   3  11   8       14.24       14.23      0.94 o
  -7  12   8       56.79       57.06      5.24 o
  -6  12   8        3.79        4.19      1.13 o
  -5  12   8      174.89      180.40      4.33 o
  -4  12   8        3.36        3.69      0.97 o
  -3  12   8      372.03      392.93      4.49 o
  -2  12   8      128.14      128.46      1.92 o
  -1  12   8       39.62       48.26      1.41 o
   0  12   8        0.60        0.80      0.91 o
   1  12   8        1.25        2.29      1.01 o
   2  12   8        7.14        7.29      0.89 o
   3  12   8        4.95        2.25      0.71 o
  -7  13   8       16.04       16.71      1.57 o
  -6  13   8       13.99       15.75      1.41 o
  -5  13   8        0.17        0.45      1.45 o
  -4  13   8        0.09       -0.14      0.88 o
  -3  13   8      135.83      143.51      2.43 o
  -2  13   8        1.57        1.10      0.67 o
  -1  13   8      115.00      116.97      2.21 o
   0  13   8        4.03        2.88      1.07 o
   1  13   8        2.66        2.96      0.91 o
   2  13   8       13.01       15.68      1.06 o
   3  13   8        5.98        4.16      0.77 o
  -6  14   8       77.25       76.71      2.78 o
  -5  14   8        0.79        1.45      1.24 o
  -4  14   8       13.07       14.39      1.61 o
  -3  14   8      230.12      234.69      2.85 o
  -2  14   8        3.51        2.88      0.71 o
  -1  14   8      159.28      178.89      2.70 o
   0  14   8       63.64       66.98      2.19 o
   1  14   8       82.57       94.38      2.36 o
   2  14   8       10.04       12.40      0.87 o
   3  14   8        0.23        0.02      0.51 o
  -6  15   8       13.93       16.52      2.30 o
  -5  15   8        4.18        3.66      1.69 o
  -4  15   8       70.39       58.02      4.03 o
  -3  15   8       83.37       75.56      1.69 o
  -2  15   8        3.18        3.45      0.72 o
  -1  15   8        2.47        4.00      0.88 o
   0  15   8        4.24        6.11      1.38 o
   1  15   8        1.00        0.57      1.05 o
   2  15   8        6.12        3.93      0.91 o
  -6  16   8        0.08        0.60      1.08 o
  -5  16   8        0.85        0.41      1.03 o
  -4  16   8       41.62       44.97      3.18 o
  -3  16   8       49.02       49.26      1.36 o
  -2  16   8        0.21        0.15      0.53 o
  -1  16   8       22.84       22.14      1.40 o
   0  16   8        1.73        0.62      0.85 o
   1  16   8        7.91        5.04      1.11 o
   2  16   8        0.27        0.47      0.56 o
  -5  17   8        0.17        0.10      0.91 o
  -4  17   8        2.09        0.21      0.51 o
  -3  17   8       50.41       54.87      1.36 o
  -2  17   8       29.37       24.92      1.07 o
  -1  17   8        4.40        3.11      0.97 o
   0  17   8        0.16        0.26      0.82 o
   1  17   8        3.79        3.93      0.94 o
   2  17   8        3.50        2.77      0.86 o
  -5  18   8       16.38       15.29      1.26 o
  -4  18   8        0.98        0.53      0.73 o
  -3  18   8        5.22        3.70      1.01 o
  -2  18   8        9.02       12.74      1.18 o
  -1  18   8        0.07        0.10      0.63 o
   0  18   8        0.85        0.77      0.83 o
   1  18   8        2.59        2.02      0.88 o
  -4  19   8        1.92        0.78      0.64 o
  -3  19   8        2.57        1.09      0.56 o
  -2  19   8        1.82        1.82      0.61 o
  -1  19   8        0.25        0.02      0.57 o
   0  19   8        0.26        0.35      0.69 o
   1  19   8       25.32       27.23      1.11 o
  -4  20   8       54.49       60.88      2.54 o
  -3  20   8        1.51        1.40      0.64 o
  -2  20   8        3.48        2.65      0.67 o
  -1  20   8        0.29        0.01      0.45 o
   0  20   8        0.59        0.37      0.64 o
  -2  21   8        0.05        0.08      1.00 o
  -8   1   9       15.32       -0.06      2.77 o
  -7   1   9       52.13       60.70      3.43 o
  -6   1   9       13.86       19.23      1.63 o
  -5   1   9       33.37       37.79      1.68 o
  -4   1   9       53.27       60.25      1.76 o
  -3   1   9      446.46      421.29      4.05 o
  -2   1   9       23.45       20.28      1.12 o
  -1   1   9        1.26        2.37      0.70 o
   0   1   9        6.78        4.28      0.73 o
   1   1   9        3.38        5.04      0.95 o
   2   1   9       67.03       68.87      1.76 o
   3   1   9        3.83        4.38      0.87 o
   4   1   9        0.05       -0.16      0.67 o
  -8   2   9       14.81        3.08      1.93 o
  -7   2   9        6.10        9.84      1.44 o
  -6   2   9        3.52        4.31      0.96 o
  -5   2   9     1215.93     1154.59     12.43 o
  -4   2   9        0.76        0.70      0.74 o
  -3   2   9       83.20       70.98      1.62 o
  -2   2   9        3.69        5.81      0.95 o
  -1   2   9        0.68        1.78      0.75 o
   0   2   9      206.20      217.09      2.43 o
   1   2   9        1.22        2.22      0.71 o
   2   2   9       12.79       14.40      1.16 o
   3   2   9       52.06       45.50      1.58 o
   4   2   9        3.36        2.99      0.85 o
  -8   3   9       23.73       20.28      4.02 o
  -7   3   9        4.47        4.56      1.49 o
  -6   3   9        1.24        0.96      0.80 o
  -5   3   9       90.25      100.58      2.88 o
  -4   3   9       32.25       38.12      1.53 o
  -3   3   9      102.92      107.81      1.59 o
  -2   3   9        6.74        8.93      0.98 o
  -1   3   9        4.20        4.80      0.78 o
   0   3   9        0.00        0.60      0.52 o
   1   3   9       93.39       87.41      1.52 o
   2   3   9       16.20       16.76      1.30 o
   3   3   9        0.83       -0.05      0.56 o
   4   3   9        0.01        0.28      0.76 o
  -8   4   9      120.36      135.90      4.01 o
  -7   4   9        2.38        0.10      0.94 o
  -6   4   9       18.26       19.94      1.26 o
  -5   4   9      516.25      481.67      5.03 o
  -4   4   9      217.68      220.96      2.87 o
  -3   4   9       12.35       18.25      1.08 o
  -2   4   9       31.72       32.31      1.26 o
  -1   4   9       58.72       62.33      1.38 o
   0   4   9      243.67      253.68      2.72 o
   1   4   9        0.82        0.27      0.59 o
   2   4   9        2.93        1.76      0.80 o
   3   4   9        3.40        2.97      0.81 o
   4   4   9        0.05       -0.33      0.61 o
  -8   5   9        5.98        3.71      1.71 o
  -7   5   9        1.18        3.19      1.30 o
  -6   5   9       41.85       43.43      1.59 o
  -5   5   9        2.78        2.85      0.87 o
  -4   5   9      176.44      176.64      2.74 o
  -3   5   9      194.65      177.87      2.62 o
  -2   5   9      305.97      314.09      3.67 o
  -1   5   9        9.78        7.54      0.99 o
   0   5   9       20.05       24.18      1.22 o
   1   5   9        2.64        1.92      0.71 o
   2   5   9        0.45        1.80      0.74 o
   3   5   9        6.25        5.69      0.93 o
   4   5   9        5.62        1.80      0.86 o
  -8   6   9        8.58        4.35      1.28 o
  -7   6   9        7.78        8.37      1.39 o
  -6   6   9      214.26      204.71      3.93 o
  -5   6   9       11.38        9.81      1.09 o
  -4   6   9      564.83      545.74      5.68 o
  -3   6   9       58.86       54.17      1.61 o
  -2   6   9        5.84        8.63      1.05 o
  -1   6   9      121.30      114.32      1.95 o
   0   6   9        5.79       13.89      1.04 o
   1   6   9       51.66       53.87      1.35 o
   2   6   9        0.04        0.81      0.63 o
   3   6   9        1.57        1.52      0.67 o
  -8   7   9       23.76       24.50      2.74 o
  -7   7   9       50.51       54.74      1.85 o
  -6   7   9      131.05      148.57      2.96 o
  -5   7   9        0.14        0.37      0.73 o
  -4   7   9      187.04      187.35      2.79 o
  -3   7   9       71.83       76.66      1.79 o
  -2   7   9       10.18       10.52      1.30 o
  -1   7   9      562.17      519.20      5.31 o
   0   7   9        4.17        7.05      0.95 o
   1   7   9        5.97        5.55      0.83 o
   2   7   9        0.94        0.38      0.55 o
   3   7   9        7.89        8.29      0.87 o
  -7   8   9       18.66       15.41      1.37 o
  -6   8   9       10.29       10.56      1.44 o
  -5   8   9       76.73       70.75      2.00 o
  -4   8   9       64.03       63.30      1.86 o
  -3   8   9        1.09        0.88      0.77 o
  -2   8   9      157.28      146.70      2.21 o
  -1   8   9      102.08       99.34      2.22 o
   0   8   9      182.25      147.69      2.31 o
   1   8   9        0.97        0.55      0.62 o
   2   8   9        0.30        0.26      0.54 o
   3   8   9        0.84        0.15      0.49 o
  -7   9   9        7.67        5.86      1.16 o
  -6   9   9       57.40       62.80      2.17 o
  -5   9   9       18.62       20.00      1.49 o
  -4   9   9       22.57       23.90      1.40 o
  -3   9   9        5.64        5.26      1.25 o
  -2   9   9      107.77      103.14      1.99 o
  -1   9   9      467.16      459.57      4.87 o
   0   9   9       10.42       14.17      1.33 o
   1   9   9       24.48       28.42      1.13 o
   2   9   9       10.00        7.45      0.95 o
   3   9   9        2.77        1.35      0.46 o
  -7  10   9        0.04        0.53      0.88 o
  -6  10   9       27.84       29.17      1.70 o
  -5  10   9        2.69        3.16      1.42 o
  -4  10   9      115.63      117.61      2.35 o
  -3  10   9       36.10       38.53      1.62 o
  -2  10   9       11.29        5.79      0.98 o
  -1  10   9      490.08      483.04      5.27 o
   0  10   9        1.76        4.71      1.19 o
   1  10   9       81.95       87.75      1.63 o
   2  10   9        0.47        0.70      0.55 o
   3  10   9        9.00        8.23      1.22 o
  -7  11   9       11.63       15.71      1.40 o
  -6  11   9       30.11       30.14      2.18 o
  -5  11   9        0.60        1.54      1.29 o
  -4  11   9       67.35       58.80      1.89 o
  -3  11   9      252.24      247.42      3.60 o
  -2  11   9       65.97       65.88      1.91 o
  -1  11   9        7.46        6.91      1.05 o
   0  11   9       17.76       22.36      1.37 o
   1  11   9        1.50        2.08      0.81 o
   2  11   9        0.06        0.26      0.52 o
   3  11   9        1.24        0.69      0.91 o
  -7  12   9       37.62       39.93      1.81 o
  -6  12   9        0.10       -0.03      0.81 o
  -5  12   9        3.30        3.49      1.41 o
  -4  12   9      135.48      147.15      2.59 o
  -3  12   9        5.55        5.83      0.99 o
  -2  12   9        4.99        3.52      0.92 o
  -1  12   9        0.67        1.38      0.87 o
   0  12   9       45.61       45.06      1.52 o
   1  12   9        0.44        1.37      0.82 o
   2  12   9        0.58        0.36      0.55 o
  -6  13   9       73.73       79.85      2.65 o
  -5  13   9        4.48        2.88      1.47 o
  -4  13   9      212.37      205.50      3.33 o
  -3  13   9       92.58       86.66      1.79 o
  -2  13   9        5.21        9.70      1.18 o
  -1  13   9        0.99        0.43      0.72 o
   0  13   9       15.83       18.31      1.19 o
   1  13   9       44.25       53.05      1.72 o
   2  13   9        9.31        8.72      0.77 o
  -6  14   9       26.17       25.14      1.83 o
  -5  14   9        7.69        9.47      1.41 o
  -4  14   9       34.02       35.53      1.51 o
  -3  14   9       23.77       28.08      1.19 o
  -2  14   9      105.56      104.74      2.03 o
  -1  14   9       11.61        8.80      1.02 o
   0  14   9        6.60        7.02      1.18 o
   1  14   9        9.08       11.92      1.22 o
   2  14   9        0.05       -0.03      0.51 o
  -6  15   9        2.41        2.66      1.19 o
  -5  15   9       11.66        9.02      1.35 o
  -4  15   9       13.56       11.73      1.36 o
  -3  15   9        5.45        7.00      0.88 o
  -2  15   9       69.75       72.69      1.50 o
  -1  15   9       27.02       32.76      1.26 o
   0  15   9       20.78       20.50      1.43 o
   1  15   9       16.37       20.34      1.22 o
   2  15   9        0.07        0.34      0.83 o
  -5  16   9        3.57        1.35      0.80 o
  -4  16   9       16.21       18.05      1.17 o
  -3  16   9        2.68        1.06      0.66 o
  -2  16   9        0.64        1.35      0.72 o
  -1  16   9       24.46       28.04      1.32 o
   0  16   9       46.18       52.54      1.93 o
   1  16   9        3.90        4.57      1.06 o
  -5  17   9       22.20       24.27      3.47 o
  -4  17   9       12.66        5.78      1.03 o
  -3  17   9       28.79       25.73      1.02 o
  -2  17   9        1.84        0.83      0.68 o
  -1  17   9        0.21        0.26      0.63 o
   0  17   9       18.31       20.39      1.31 o
   1  17   9        7.55        4.20      0.91 o
  -4  18   9       77.23       70.23      2.48 o
  -3  18   9        7.67        2.86      0.68 o
  -2  18   9        6.14        2.76      0.76 o
  -1  18   9        7.06        5.28      1.30 o
   0  18   9       63.77       64.75      1.58 o
  -3  19   9       24.70       19.67      1.13 o
  -2  19   9        1.85        2.07      0.70 o
  -1  19   9        0.42        0.28      0.64 o
  -8   0  10        0.06       -0.04      4.38 o
  -7   0  10        0.59        1.20      1.74 o
  -6   0  10      194.29      192.18      7.90 o
  -5   0  10      143.01      141.45      3.56 o
  -4   0  10       16.21       19.55      2.22 o
  -3   0  10       88.57       81.33      2.43 o
  -2   0  10       15.93       16.42      1.59 o
  -1   0  10      508.46      544.74      8.35 o
   0   0  10      158.93      168.65      3.11 o
   1   0  10       26.77       19.41      2.11 o
   2   0  10       26.88       21.34      1.57 o
   3   0  10        2.67        3.67      1.00 o
  -8   1  10        0.98        0.14      4.62 o
  -7   1  10        0.02       -0.24      0.84 o
  -6   1  10        2.86        3.86      0.95 o
  -5   1  10       43.16       40.03      2.06 o
  -4   1  10       83.76       91.53      2.16 o
  -3   1  10        3.46        3.46      0.87 o
  -2   1  10       22.80       22.87      1.21 o
  -1   1  10       34.93       36.38      1.32 o
   0   1  10        0.36        0.85      0.59 o
   1   1  10       49.93       54.77      1.78 o
   2   1  10        5.05        7.63      1.07 o
   3   1  10        4.34        4.02      0.74 o
  -8   2  10       20.25       -0.01      3.77 o
  -7   2  10        0.13       -0.62      1.03 o
  -6   2  10       52.00       54.84      1.60 o
  -5   2  10        1.36        0.79      0.82 o
  -4   2  10      134.19      126.84      2.08 o
  -3   2  10       42.96       41.18      1.54 o
  -2   2  10        0.52        1.48      0.84 o
  -1   2  10      325.26      321.52      3.67 o
   0   2  10       45.38       47.72      1.25 o
   1   2  10       39.41       34.93      1.43 o
   2   2  10        2.39        1.57      0.79 o
   3   2  10       14.43       11.44      0.97 o
  -8   3  10       79.86       93.60      4.45 o
  -7   3  10       62.76       47.99      1.60 o
  -6   3  10       20.39       27.67      1.24 o
  -5   3  10      131.43      122.81      2.28 o
  -4   3  10        1.80        1.12      0.79 o
  -3   3  10      180.43      171.76      2.72 o
  -2   3  10       31.70       28.55      1.36 o
  -1   3  10      117.33      114.80      1.99 o
   0   3  10        5.40        4.83      1.04 o
   1   3  10       10.08       11.53      0.97 o
   2   3  10       90.47       86.59      1.79 o
   3   3  10       41.76       39.58      1.15 o
  -8   4  10        5.29        2.54      1.97 o
  -7   4  10        1.35        1.57      1.14 o
  -6   4  10       85.63       80.38      2.08 o
  -5   4  10      412.33      421.05      4.83 o
  -4   4  10       13.49       13.70      1.40 o
  -3   4  10       42.23       37.15      1.67 o
  -2   4  10       31.16       23.90      1.20 o
  -1   4  10       69.69       70.90      1.60 o
   0   4  10       33.91       29.20      1.36 o
   1   4  10       50.27       49.67      1.50 o
   2   4  10        8.93        8.73      0.91 o
   3   4  10       18.46       11.75      1.13 o
  -8   5  10       25.22       19.66      4.83 o
  -7   5  10      100.71      106.87      2.72 o
  -6   5  10       27.00       21.25      1.40 o
  -5   5  10      118.80      113.01      2.22 o
  -4   5  10       73.37       80.11      1.91 o
  -3   5  10      158.69      149.73      2.94 o
  -2   5  10       28.69       27.48      1.58 o
  -1   5  10       19.79       14.56      1.04 o
   0   5  10        0.04        0.88      0.73 o
   1   5  10        7.82        9.08      0.86 o
   2   5  10       51.74       52.07      1.36 o
   3   5  10       31.43       32.53      1.04 o
  -7   6  10       37.73       33.26      3.44 o
  -6   6  10      127.50      114.76      2.30 o
  -5   6  10        5.75        8.83      1.12 o
  -4   6  10       18.91       20.57      1.23 o
  -3   6  10       20.57       22.88      1.50 o
  -2   6  10       38.30       37.15      1.53 o
  -1   6  10      302.34      320.75      3.75 o
   0   6  10        1.26        0.43      0.71 o
   1   6  10       48.40       44.40      1.16 o
   2   6  10        3.48        1.97      0.60 o
   3   6  10       36.93       42.93      1.38 o
  -7   7  10        0.89        1.36      1.18 o
  -6   7  10       10.16       10.26      1.14 o
  -5   7  10       20.18       19.58      1.29 o
  -4   7  10       81.86       84.72      2.15 o
  -3   7  10      150.38      141.48      3.03 o
  -2   7  10      211.08      218.18      3.30 o
  -1   7  10      347.69      344.13      4.45 o
   0   7  10        0.50        1.10      0.69 o
   1   7  10        0.19        1.06      0.59 o
   2   7  10       10.52       11.40      1.08 o
   3   7  10       10.07        4.55      1.01 o
  -7   8  10        1.08        3.09      1.36 o
  -6   8  10        1.92        0.62      1.04 o
  -5   8  10       13.75       18.64      1.25 o
  -4   8  10       12.23       12.08      1.15 o
  -3   8  10       24.51       28.01      1.66 o
  -2   8  10      656.41      720.00      8.17 o
  -1   8  10       12.87       16.54      1.20 o
   0   8  10      125.85      152.24      2.21 o
   1   8  10       12.67       13.49      0.94 o
   2   8  10        0.13        0.19      0.45 o
  -7   9  10       20.14       24.30      1.77 o
  -6   9  10       19.33       24.36      1.80 o
  -5   9  10        5.10        4.50      0.93 o
  -4   9  10        0.25        0.54      0.78 o
  -3   9  10        1.07        1.95      0.98 o
  -2   9  10      230.97      271.76      3.95 o
  -1   9  10      122.12      125.04      2.52 o
   0   9  10        0.90        2.27      0.82 o
   1   9  10        0.11        0.30      0.61 o
   2   9  10        5.45        4.61      1.13 o
  -7  10  10        6.64        3.07      1.35 o
  -6  10  10        0.10       -0.47      0.92 o
  -5  10  10       39.67       41.05      1.68 o
  -4  10  10       23.44       26.91      1.34 o
  -3  10  10        5.82        5.02      1.20 o
  -2  10  10       31.61       41.17      1.49 o
  -1  10  10       94.80       96.59      2.30 o
   0  10  10       10.21        7.66      1.05 o
   1  10  10        0.04        0.38      0.68 o
   2  10  10        1.39        0.48      0.42 o
  -7  11  10       78.89      106.47      3.26 o
  -6  11  10        8.56        5.91      1.52 o
  -5  11  10        0.42        1.24      1.10 o
  -4  11  10       19.05       17.35      1.27 o
  -3  11  10        2.15        2.31      0.94 o
  -2  11  10      545.89      538.87      5.90 o
  -1  11  10       19.54       20.97      1.43 o
   0  11  10        1.25        0.84      0.73 o
   1  11  10        0.52        0.23      0.58 o
   2  11  10        0.98        0.62      0.64 o
  -6  12  10        5.98        5.51      1.45 o
  -5  12  10       36.11       47.52      2.14 o
  -4  12  10        5.25        5.22      0.84 o
  -3  12  10        7.48        9.28      1.32 o
  -2  12  10      160.54      175.01      2.85 o
  -1  12  10        2.85        3.20      1.04 o
   0  12  10       12.18       14.65      1.08 o
   1  12  10        6.23        4.63      0.73 o
   2  12  10        0.12        0.27      0.78 o
  -6  13  10       20.31       21.45      1.95 o
  -5  13  10        0.62       -0.19      0.98 o
  -4  13  10        2.32        2.39      0.68 o
  -3  13  10      112.75      109.91      2.56 o
  -2  13  10       37.15       40.72      1.36 o
  -1  13  10        0.05        0.26      0.66 o
   0  13  10       19.80       22.10      1.12 o
   1  13  10        6.24        5.21      0.87 o
  -6  14  10        5.67        5.22      1.33 o
  -5  14  10       91.63       96.33      4.57 o
  -4  14  10       12.67       10.72      0.80 o
  -3  14  10        6.86        3.51      1.09 o
  -2  14  10       27.52       28.01      1.09 o
  -1  14  10       24.56       25.40      1.13 o
   0  14  10       28.26       33.63      1.39 o
   1  14  10        8.74        9.99      1.11 o
  -5  15  10       11.98        6.20      0.98 o
  -4  15  10        0.52        0.44      0.55 o
  -3  15  10        2.33        0.98      0.74 o
  -2  15  10        5.87        4.52      1.15 o
  -1  15  10        1.43        1.25      0.62 o
   0  15  10       23.04       28.61      1.35 o
   1  15  10        2.30        1.67      0.71 o
  -5  16  10       27.41       33.72      1.75 o
  -4  16  10        5.80        4.56      0.84 o
  -3  16  10        0.92        0.46      0.58 o
  -2  16  10        0.06        0.31      0.63 o
  -1  16  10        0.42        0.17      0.58 o
   0  16  10        5.38        4.70      0.87 o
  -4  17  10       35.97       35.25      1.82 o
  -3  17  10        1.33        0.65      0.62 o
  -2  17  10       23.97       32.38      1.46 o
  -1  17  10        1.25        0.92      0.74 o
  -3  18  10        3.99        2.80      1.46 o
  -2  18  10        0.90        0.01      0.80 o
  -7   1  11       34.79       48.30      2.42 o
  -6   1  11        6.00        9.95      1.35 o
  -5   1  11       21.48       25.13      1.65 o
  -4   1  11      127.24      128.06      2.61 o
  -3   1  11       12.37       11.25      1.09 o
  -2   1  11       54.75       49.25      1.66 o
  -1   1  11       55.68       59.73      1.64 o
   0   1  11       22.02       21.54      1.27 o
   1   1  11       32.28       34.73      1.50 o
   2   1  11       23.16       23.92      1.08 o
  -7   2  11       10.17        6.74      1.36 o
  -6   2  11        0.45       -0.34      0.74 o
  -5   2  11       26.51       35.72      1.58 o
  -4   2  11      196.11      191.57      3.88 o
  -3   2  11       16.65       17.56      1.20 o
  -2   2  11       46.65       47.03      1.47 o
  -1   2  11       52.36       45.46      1.52 o
   0   2  11        4.03        3.42      0.92 o
   1   2  11        6.55        3.52      1.10 o
   2   2  11       22.73       20.01      1.03 o
  -7   3  11       19.24       15.76      1.90 o
  -6   3  11       13.71       14.88      1.07 o
  -5   3  11        2.24        3.95      0.98 o
  -4   3  11        1.47        2.16      1.25 o
  -3   3  11        0.15        0.61      0.86 o
  -2   3  11       16.89       15.22      1.14 o
  -1   3  11       42.52       41.89      1.34 o
   0   3  11        0.61        1.51      0.78 o
   1   3  11        0.99        0.16      0.69 o
   2   3  11       10.77       10.86      0.98 o
  -7   4  11        0.11       -0.16      0.68 o
  -6   4  11       15.36       17.64      1.19 o
  -5   4  11       16.26       15.46      2.03 o
  -4   4  11      239.65      241.47      4.65 o
  -3   4  11       22.46       25.04      1.55 o
  -2   4  11       75.55       92.36      1.99 o
  -1   4  11       23.14       29.85      1.25 o
   0   4  11        3.52        5.58      0.93 o
   1   4  11        3.30        1.29      0.82 o
   2   4  11       17.98       15.66      1.01 o
  -7   5  11       38.04       46.47      6.51 o
  -6   5  11       17.05       14.95      1.13 o
  -5   5  11      103.52      103.59      2.06 o
  -4   5  11      280.20      291.92      4.84 o
  -3   5  11       23.56       22.55      1.59 o
  -2   5  11       83.04       84.03      1.90 o
  -1   5  11       62.50       64.47      1.63 o
   0   5  11        1.49        0.21      0.59 o
   1   5  11       21.99       25.23      1.15 o
   2   5  11        0.08        0.11      0.56 o
  -7   6  11        1.05        0.50      0.97 o
  -6   6  11        1.21        1.23      0.91 o
  -5   6  11       65.70       63.60      1.73 o
  -4   6  11        9.28       10.48      1.57 o
  -3   6  11      435.84      450.49      5.89 o
  -2   6  11       23.84       16.64      1.30 o
  -1   6  11       14.02       13.15      1.08 o
   0   6  11        0.11        0.47      0.63 o
   1   6  11        4.78        4.39      0.81 o
   2   6  11        2.24        2.26      0.70 o
  -7   7  11        0.31        0.34      0.84 o
  -6   7  11       10.21       11.83      1.21 o
  -5   7  11       25.97       22.87      1.29 o
  -4   7  11       13.09       11.50      1.62 o
  -3   7  11      339.29      344.35      4.75 o
  -2   7  11        1.50        2.09      1.03 o
  -1   7  11        2.05        1.87      0.98 o
   0   7  11        0.09        0.33      0.65 o
   1   7  11       37.59       40.68      1.23 o
   2   7  11        0.56        1.40      0.69 o
  -7   8  11        1.13        0.86      1.09 o
  -6   8  11       10.07       10.65      1.13 o
  -5   8  11        9.52        9.86      1.15 o
  -4   8  11        3.07        4.79      1.38 o
  -3   8  11        0.07        0.51      0.88 o
  -2   8  11      154.37      137.24      2.90 o
  -1   8  11       11.37       13.12      1.44 o
   0   8  11       10.98        7.21      1.31 o
   1   8  11        8.70        8.29      0.69 o
   2   8  11        2.03        2.30      1.21 o
  -7   9  11        1.58        1.44      1.08 o
  -6   9  11       21.24       20.26      2.20 o
  -5   9  11        0.02        0.39      0.64 o
  -4   9  11        1.23        1.29      1.25 o
  -3   9  11      212.44      219.47      3.38 o
  -2   9  11      200.14      212.98      3.32 o
  -1   9  11       17.14       13.97      1.22 o
   0   9  11       10.71        6.09      1.56 o
   1   9  11        3.26        1.72      0.54 o
  -6  10  11        9.78        9.52      1.32 o
  -5  10  11       30.61       32.89      1.41 o
  -4  10  11        6.85        6.07      1.31 o
  -3  10  11      115.75      109.04      2.32 o
  -2  10  11       88.68      111.75      2.24 o
  -1  10  11       47.37       49.17      1.64 o
   0  10  11       44.78       49.50      1.71 o
   1  10  11        1.91        0.57      0.53 o
  -6  11  11        7.63        3.70      1.42 o
  -5  11  11       21.75       22.43      1.19 o
  -4  11  11        1.37        1.99      1.04 o
  -3  11  11      167.89      169.72      3.32 o
  -2  11  11       15.76       13.72      1.14 o
  -1  11  11        3.63        3.30      0.89 o
   0  11  11       12.57       14.84      1.11 o
   1  11  11        4.86        2.40      0.57 o
  -6  12  11       10.48       12.09      1.68 o
  -5  12  11       13.75       12.28      2.17 o
  -4  12  11       21.42       18.68      1.10 o
  -3  12  11        0.02        0.64      0.90 o
  -2  12  11       15.69       16.10      1.09 o
  -1  12  11        0.42        1.04      0.73 o
   0  12  11       17.25       16.02      0.93 o
   1  12  11        3.19        1.88      0.78 o
  -5  13  11       11.27        9.49      1.91 o
  -4  13  11        4.20        2.97      1.22 o
  -3  13  11       50.56       54.40      1.75 o
  -2  13  11        4.85        2.12      1.00 o
  -1  13  11        0.50        0.15      0.68 o
   0  13  11       29.55       27.59      1.32 o
  -5  14  11        0.04        0.33      0.97 o
  -4  14  11       17.66       14.39      0.97 o
  -3  14  11        5.75        2.61      1.21 o
  -2  14  11        0.15        0.23      0.59 o
  -1  14  11        2.21        1.24      0.65 o
   0  14  11       12.29       12.14      1.13 o
  -4  15  11        1.40        0.87      0.76 o
  -3  15  11       92.76      105.20      2.59 o
  -2  15  11       17.49       14.01      1.27 o
  -1  15  11        0.13        0.19      0.59 o
  -4  16  11        1.57        0.69      0.81 o
  -3  16  11        0.28        0.14      0.63 o
  -2  16  11       37.96       43.64      1.94 o
  -7   0  12      108.00      105.80      4.75 o
  -6   0  12        0.84        0.15      1.51 o
  -5   0  12      105.88      115.64      3.64 o
  -4   0  12       29.67       30.87      4.83 o
  -3   0  12       11.02        6.05      1.78 o
  -2   0  12       52.90       64.32      2.27 o
  -1   0  12       66.24       60.58      2.09 o
   0   0  12       56.38       53.47      3.21 o
   1   0  12        2.73        2.72      1.04 o
  -7   1  12        0.29        0.00      0.95 o
  -6   1  12       39.10       39.96      1.70 o
  -5   1  12        2.16        2.47      1.14 o
  -4   1  12       10.66       11.65      1.65 o
  -3   1  12        0.29        0.65      0.84 o
  -2   1  12        3.17        1.65      0.81 o
  -1   1  12       16.62       19.94      1.12 o
   0   1  12        1.54       -0.11      0.95 o
   1   1  12        1.71        0.69      0.62 o
  -7   2  12        0.04        0.29      0.80 o
  -6   2  12       10.15       13.14      1.84 o
  -5   2  12       47.82       53.21      3.50 o
  -4   2  12        1.23        0.70      1.20 o
  -3   2  12       16.89       17.07      1.23 o
  -2   2  12        0.29        0.33      0.74 o
  -1   2  12       15.39       14.17      1.33 o
   0   2  12       14.24       13.87      1.17 o
   1   2  12        7.16        4.67      0.90 o
  -7   3  12        8.30        8.50      1.12 o
  -6   3  12        2.05        1.07      0.72 o
  -5   3  12       55.48       51.28      3.82 o
  -4   3  12      268.16      267.96      4.55 o
  -3   3  12       21.50       24.83      1.55 o
  -2   3  12        0.49        0.46      0.65 o
  -1   3  12        8.73        7.66      1.01 o
   0   3  12       23.22       24.12      1.29 o
   1   3  12       14.17       13.86      1.33 o
  -7   4  12       19.65       21.15      3.58 o
  -6   4  12        0.04        0.07      0.61 o
  -5   4  12      134.72      133.78      2.92 o
  -4   4  12      282.34      278.67      4.71 o
  -3   4  12        1.13        0.76      1.03 o
  -2   4  12       17.57       21.14      1.05 o
  -1   4  12        9.58        7.81      1.04 o
   0   4  12        9.10       10.31      0.95 o
   1   4  12        1.15        0.38      0.74 o
  -7   5  12        0.07        0.39      0.88 o
  -6   5  12        0.32        0.67      0.78 o
  -5   5  12      207.90      205.94      3.59 o
  -4   5  12       17.84       16.40      3.08 o
  -3   5  12      114.16      107.71      2.47 o
  -2   5  12       18.53       19.26      1.44 o
  -1   5  12        0.24        0.11      0.58 o
   0   5  12       18.55       18.99      1.02 o
   1   5  12        1.29        2.28      0.89 o
  -7   6  12       42.35       45.28      8.21 o
  -6   6  12       40.36       43.56      3.07 o
  -5   6  12       19.95       19.66      1.66 o
  -4   6  12       22.82       21.03      1.67 o
  -3   6  12       19.00       21.95      1.42 o
  -2   6  12       29.01       19.63      2.88 o
  -1   6  12       29.32       30.51      1.28 o
   0   6  12       24.75       29.18      1.28 o
   1   6  12        8.68       12.79      1.16 o
  -6   7  12        4.09        3.70      0.86 o
  -5   7  12       19.23       16.80      1.84 o
  -4   7  12      137.44      148.41      3.11 o
  -3   7  12       26.09       23.13      1.39 o
  -2   7  12       25.47       25.17      1.36 o
  -1   7  12        1.28        1.23      0.94 o
   0   7  12        2.96        3.44      0.70 o
   1   7  12        0.10       -0.32      0.58 o
  -6   8  12       34.87       32.77      2.85 o
  -5   8  12        8.15        7.49      1.25 o
  -4   8  12       35.70       45.25      1.96 o
  -3   8  12       18.65       23.21      1.36 o
  -2   8  12        1.15        2.47      0.84 o
  -1   8  12      105.91      115.86      2.36 o
   0   8  12       10.25        7.69      0.97 o
   1   8  12        5.55        5.34      1.19 o
  -6   9  12        1.00        0.41      0.79 o
  -5   9  12        0.61        0.69      0.85 o
  -4   9  12       24.41       32.62      1.66 o
  -3   9  12      173.28      185.72      3.42 o
  -2   9  12        0.00       -0.09      0.63 o
  -1   9  12        0.92        0.71      0.81 o
   0   9  12       17.87       20.48      0.97 o
  -6  10  12       32.83       37.46      1.97 o
  -5  10  12        0.80        0.97      0.74 o
  -4  10  12      167.78      185.78      3.29 o
  -3  10  12       17.67       16.87      1.46 o
  -2  10  12        1.28        1.01      0.70 o
  -1  10  12       77.50       79.04      2.15 o
   0  10  12        3.34        1.19      0.58 o
  -5  11  12        6.62        3.78      1.26 o
  -4  11  12       59.90       58.90      1.74 o
  -3  11  12       10.98       14.42      1.22 o
  -2  11  12       10.87        9.93      1.08 o
  -1  11  12        1.77        0.73      0.57 o
   0  11  12       11.17       10.14      0.97 o
  -5  12  12       10.08        9.02      1.86 o
  -4  12  12       49.62       59.30      1.84 o
  -3  12  12       63.81       62.14      1.71 o
  -2  12  12        0.10        0.08      0.54 o
  -1  12  12        0.61        0.10      0.59 o
  -4  13  12        0.04        0.43      0.81 o
  -3  13  12        2.19        1.54      0.78 o
  -2  13  12        1.51        2.16      0.93 o
  -1  13  12       10.57       10.82      1.23 o
  -4  14  12        1.83        1.06      1.01 o
  -3  14  12       57.76       63.81      2.70 o
  -2  14  12        0.30        1.00      0.97 o
  -6   1  13        5.06        6.00      1.15 o
  -5   1  13       35.69       34.47      1.59 o
  -4   1  13        0.97        1.29      0.86 o
  -3   1  13       98.77      104.11      2.15 o
  -2   1  13        0.13       -0.08      0.57 o
  -1   1  13        7.53        4.58      1.30 o
   0   1  13       79.62       85.93      2.62 o
  -6   2  13        2.74        1.46      0.66 o
  -5   2  13        1.33        0.67      0.87 o
  -4   2  13        0.04        0.06      0.83 o
  -3   2  13       13.68       10.00      1.65 o
  -2   2  13       16.77       17.49      0.97 o
  -1   2  13       18.82       18.49      0.95 o
   0   2  13        0.28        0.63      0.93 o
  -6   3  13        6.02        5.57      0.92 o
  -5   3  13        9.58        7.81      1.40 o
  -4   3  13       38.03       42.69      3.78 o
  -3   3  13       15.23       16.31      1.42 o
  -2   3  13       20.54       15.26      0.97 o
  -1   3  13        8.15        6.46      1.07 o
   0   3  13        1.40        1.71      1.07 o
  -6   4  13       35.61       42.58      3.49 o
  -5   4  13       76.81       77.29      2.16 o
  -4   4  13        0.05        0.10      0.85 o
  -3   4  13        2.47        1.48      0.81 o
  -2   4  13        5.29        3.04      1.04 o
  -1   4  13        8.89        6.96      0.98 o
   0   4  13        0.16       -0.11      0.78 o
  -6   5  13       13.70       11.63      1.39 o
  -5   5  13        3.87        3.85      1.19 o
  -4   5  13       27.36       22.97      2.15 o
  -3   5  13        4.05        1.60      0.79 o
  -2   5  13        0.04       -0.10      0.60 o
  -1   5  13        1.22        2.23      0.79 o
   0   5  13       19.19       18.33      1.28 o
  -6   6  13        9.37        4.54      1.11 o
  -5   6  13       52.96       60.96      2.22 o
  -4   6  13       85.56       78.54      2.12 o
  -3   6  13        0.10        0.18      0.63 o
  -2   6  13        0.92        0.12      0.54 o
  -1   6  13        0.18        0.06      0.47 o
   0   6  13        0.39        0.74      1.07 o
  -6   7  13        4.47        1.48      1.27 o
  -5   7  13       16.83       19.51      1.53 o
  -4   7  13        0.53       -0.18      0.82 o
  -3   7  13       26.97       29.44      1.16 o
  -2   7  13        0.05       -0.02      0.48 o
  -1   7  13       59.30       65.74      1.84 o
  -5   8  13       22.06       26.58      1.48 o
  -4   8  13        0.04        1.12      0.83 o
  -3   8  13        0.41        0.45      0.71 o
  -2   8  13       17.35       17.96      0.95 o
  -1   8  13       34.28       37.43      1.91 o
  -5   9  13        1.08        1.54      0.92 o
  -4   9  13        5.48        4.55      1.21 o
  -3   9  13        0.08        0.19      0.63 o
  -2   9  13        5.66        3.43      0.76 o
  -1   9  13       58.96       63.98      1.78 o
  -5  10  13        0.34        0.44      1.46 o
  -4  10  13        3.78        4.84      1.16 o
  -3  10  13        0.13        0.02      0.53 o
  -2  10  13       84.39       94.51      2.30 o
  -4  11  13        3.88        2.89      0.98 o
  -3  11  13        2.25        1.48      0.79 o
  -2  11  13        2.35        1.17      0.89 o
  -5   0  14        0.73        0.38      1.41 o
  -4   0  14        6.75        9.31      1.35 o
  -3   0  14       15.76       15.93      1.66 o
  -2   0  14        0.20       -0.01      0.57 o
  -1   0  14        0.03       -0.07      0.93 o
  -5   1  14        0.31        0.51      0.80 o
  -4   1  14       46.21       41.08      1.74 o
  -3   1  14        6.29        6.10      0.77 o
  -2   1  14        4.13        1.15      0.52 o
  -1   1  14        5.84        4.07      0.95 o
  -5   2  14        7.12        5.80      1.12 o
  -4   2  14        4.02        3.13      0.90 o
  -3   2  14       29.10       32.29      1.24 o
  -2   2  14        1.92        1.20      0.59 o
  -1   2  14        0.51        0.75      0.71 o
  -5   3  14        0.38        1.45      0.75 o
  -4   3  14       44.28       45.62      1.58 o
  -3   3  14       18.06       15.69      1.92 o
  -2   3  14        4.42        1.37      0.75 o
  -5   4  14        1.31        1.66      0.91 o
  -4   4  14        3.61        2.27      0.95 o
  -3   4  14       48.96       45.77      2.42 o
  -2   4  14        2.41        0.95      0.73 o
  -5   5  14       48.66       50.17      1.51 o
  -4   5  14       36.65       40.21      1.37 o
  -3   5  14       14.24       13.16      1.35 o
  -2   5  14        0.06        0.32      0.81 o
  -4   6  14        2.91        0.94      0.69 o
  -3   6  14       56.64       56.51      3.02 o
  -2   6  14        3.16        3.11      0.95 o
  -4   7  14        0.02        0.34      0.79 o
  -3   7  14       39.60       42.42      2.46 o
 
